# Supplementary material for: Taxonomic revision of the Trapdoor spider genus Eucteniza Ausserer (Araneae, Mygalomorphae, Euctenizidae)
Source: Zookeys. 2013 Nov 28;(356):31–67. doi: 10.3897/zookeys.356.6227 (PMC3867109; doi:10.3897/zookeys.356.6227)
Supplement: XML Treatment for Euctenizinae [file zookeys.356.6227-treatment2.xml]

<!DOCTYPE tp:taxon-treatment
  PUBLIC "-//TaxonX//DTD Taxonomic Treatment Publishing DTD v0 20100105//EN" "tax-treatment-NSO.dtd">
<tp:taxon-treatment xmlns:tp="http://www.plazi.org/taxpub"><tp:treatment-meta><mixed-citation publication-type="journal"><person-group><name><surname>Bond</surname><given-names>Jason E.</given-names></name><name><surname>Godwin</surname><given-names>Rebecca L.</given-names></name></person-group><article-title>Taxonomic revision of the Trapdoor spider genus <italic>Eucteniza</italic> Ausserer (Araneae, Mygalomorphae, Euctenizidae)</article-title><source>Zookeys</source><day>28</day><month>11</month><year>2013</year><volume>2013</volume><issue>356</issue><fpage>31</fpage><lpage>67</lpage><pub-id pub-id-type="doi">10.3897/zookeys.356.6227</pub-id></mixed-citation></tp:treatment-meta><tp:nomenclature><label>Subfamily</label><tp:taxon-name>
                        <tp:taxon-name-part taxon-name-part-type="subfamily">Euctenizinae</tp:taxon-name-part>
                        <object-id xmlns:xlink="http://www.w3.org/1999/xlink" content-type="zoobank" xlink:type="simple">http://zoobank.org/C27FB688-5D8E-4E77-ABCC-FD108DC4C22D</object-id>
                    </tp:taxon-name><tp:taxon-authority>Raven, 1985</tp:taxon-authority></tp:nomenclature><tp:treatment-sec sec-type="Included genera"><title>Included genera.</title><p><italic><tp:taxon-name>Entychides</tp:taxon-name></italic> Simon, 1888; <italic><tp:taxon-name>Eucteniza</tp:taxon-name></italic> Ausserer, 1875; <italic><tp:taxon-name>Neoapachella</tp:taxon-name></italic> Bond &amp; Opell, 2002; <italic><tp:taxon-name>Promyrmekiaphila</tp:taxon-name></italic> Schenkel, 1950.</p></tp:treatment-sec></tp:taxon-treatment>
