# Supplementary material for: Taxonomic revision of the Trapdoor spider genus Eucteniza Ausserer (Araneae, Mygalomorphae, Euctenizidae)
Source: Zookeys. 2013 Nov 28;(356):31–67. doi: 10.3897/zookeys.356.6227 (PMC3867109; doi:10.3897/zookeys.356.6227)
Supplement: XML Treatment for Eucteniza [file zookeys.356.6227-treatment3.xml]

<!DOCTYPE tp:taxon-treatment
  PUBLIC "-//TaxonX//DTD Taxonomic Treatment Publishing DTD v0 20100105//EN" "tax-treatment-NSO.dtd">
<tp:taxon-treatment xmlns:tp="http://www.plazi.org/taxpub"><tp:treatment-meta><mixed-citation publication-type="journal"><person-group><name><surname>Bond</surname><given-names>Jason E.</given-names></name><name><surname>Godwin</surname><given-names>Rebecca L.</given-names></name></person-group><article-title>Taxonomic revision of the Trapdoor spider genus <italic>Eucteniza</italic> Ausserer (Araneae, Mygalomorphae, Euctenizidae)</article-title><source>Zookeys</source><day>28</day><month>11</month><year>2013</year><volume>2013</volume><issue>356</issue><fpage>31</fpage><lpage>67</lpage><pub-id pub-id-type="doi">10.3897/zookeys.356.6227</pub-id></mixed-citation></tp:treatment-meta><tp:nomenclature><label>Genus</label><tp:taxon-name>
                        <tp:taxon-name-part taxon-name-part-type="genus">Eucteniza</tp:taxon-name-part>
                        <object-id xmlns:xlink="http://www.w3.org/1999/xlink" content-type="zoobank" xlink:type="simple">http://zoobank.org/F1037BA5-A80D-47F9-8F15-6937D62F89E4</object-id>
                        <object-id xmlns:xlink="http://www.w3.org/1999/xlink" xlink:type="simple">http://species-id.net/wiki/Eucteniza</object-id>
                    </tp:taxon-name><tp:taxon-authority>Ausserer, 1875</tp:taxon-authority><xref ref-type="fig" rid="F1">Figs 1</xref><xref ref-type="fig" rid="F2">–7</xref><tp:nomenclature-citation-list><tp:nomenclature-citation><tp:taxon-name>Eucteniza</tp:taxon-name><comment> Ausserer, 1875: 149 (type species by monotypy <italic><tp:taxon-name>Eucteniza mexicana</tp:taxon-name></italic> juvenile holotype from Mexico, deposited in BMNH, examined). – <xref ref-type="bibr" rid="B27">E. Simon 1892</xref>: 110. – <xref ref-type="bibr" rid="B13">F.O.P.-Cambridge 1897</xref>: 12. – <xref ref-type="bibr" rid="B9">Bond and Opell 2002</xref>.</comment></tp:nomenclature-citation><tp:nomenclature-citation><tp:taxon-name>Flavila</tp:taxon-name><comment> O.P.-Cambridge, 1895: 156 (type species by monotypy <italic><tp:taxon-name>Flavila relatus</tp:taxon-name></italic> O.P.-Cambridge, male holotype from Mexico, Amula in Guerrero, deposited in the BMNH, examined). – synonymized by <xref ref-type="bibr" rid="B13">F.O.P.-Cambridge 1897</xref>: 13.</comment></tp:nomenclature-citation><tp:nomenclature-citation><tp:taxon-name>Enrico</tp:taxon-name><comment> O.P.-Cambridge, 1895: 157 (type species by monotypy <italic><tp:taxon-name>Enrico mexicanus</tp:taxon-name></italic> juvenile holotype from Mexico, Atoyac, Veracruz, deposited in BMNH, examined). – <xref ref-type="bibr" rid="B13">F.O.P.-Cambridge 1897</xref>: 12. – <xref ref-type="bibr" rid="B28">E. Simon 1903</xref>: 899. – synonymized by <xref ref-type="bibr" rid="B9">Bond and Opell 2002</xref>.</comment></tp:nomenclature-citation><tp:nomenclature-citation><tp:taxon-name>Astrosoga</tp:taxon-name><comment> Chamberlin, 1940: 5 (type species by monotypy <italic><tp:taxon-name>Astrosoga rex</tp:taxon-name></italic> male holotype from Kingsville, Texas, deposited in AMNH, examined). – <xref ref-type="bibr" rid="B26">Chamberlin and Ivie 1945</xref>: 556. – synonymized by <xref ref-type="bibr" rid="B9">Bond and Opell 2002</xref>.</comment></tp:nomenclature-citation></tp:nomenclature-citation-list></tp:nomenclature><tp:treatment-sec sec-type="Diagnosis"><title>Diagnosis.</title><p><italic><tp:taxon-name>Eucteniza</tp:taxon-name></italic> males can be recognized by the presence of 1-2 mid-ventral megaspines on the tibia of both legs I and II (<xref ref-type="fig" rid="F3">Figs 8–10</xref>). Such mating clasper spination configuration is similar to that of <italic><tp:taxon-name>Neoapachella</tp:taxon-name></italic> males for leg I but are absent on leg II. Females can be distinguished from all other euctenizid genera by having what appears to be a bi-dentate cheliceral furrow and a rastellum positioned on a moderate to high rastellar mound, whereas other genera have a single row of promarginal teeth and a small patch of denticles and lack a distinct rastellar mound. Additional <italic><tp:taxon-name>Eucteniza</tp:taxon-name></italic> autapomorphies include a patella IV spine patch and a weakly sclerotized posterior carapace margin.</p></tp:treatment-sec><tp:treatment-sec sec-type="General description"><title>General description.</title><p>Small to large sized trapdoor spiders. Cephalothorax longer than wide, sloping posteriorly, lacking pubescence in most species (<xref ref-type="fig" rid="F2">Fig. 2</xref>). Posterior third of carapace very lightly sclerotized (<xref ref-type="fig" rid="F2">Figs 2</xref>, <xref ref-type="fig" rid="F6">23</xref>, <xref ref-type="fig" rid="F6">24</xref>). Thoracic groove intermediate to wide, procurved (<xref ref-type="fig" rid="F2">Fig. 2</xref>) and deep. Eyes not on a tubercle (<xref ref-type="fig" rid="F2">Fig. 3</xref>). AME, PME subequal diameter. Posterior eye row slightly recurved, anterior eye row slightly porcurved (<xref ref-type="fig" rid="F2">Fig. 2</xref>). Caput moderately high (<xref ref-type="fig" rid="F2">Fig. 3</xref>). Carapace of ethanol preserved specimens appears most often reddish-brown, sometimes lighter. The coloration of living spiders tends to be a darker brown, however there is considerable variation in the intensity of coloration. Male coloration in most specimens is dark reddish-brown. Abdominal coloration light to dark brown, sometimes with dark mid dorsal blotch.</p><fig id="F2" position="float" orientation="portrait"><label>Figures 2–7.</label><caption><p>Standard light microscopy views of female <italic><tp:taxon-name>Eucteniza relata</tp:taxon-name></italic> (O.P.-Cambridge, 1895) from Hidalgo Co., TX. <bold>2</bold> dorsal view <bold>3</bold> side view <bold>4</bold> ventral view of sternum, labium and palpal endites <bold>5</bold> right leg I, retrolateral view <bold>6</bold> left leg III, prolateral view <bold>7</bold> left leg IV, prolateral view.</p></caption><graphic xmlns:xlink="http://www.w3.org/1999/xlink" xlink:href="ZooKeys-356-031-g002.jpg" position="float" orientation="portrait" xlink:type="simple"/></fig><p>Sternum wider posteriorly, tapering anteriorly (<xref ref-type="fig" rid="F2">Fig. 4</xref>). Posterior sigilla large and positioned mid-posteriorly nearly contiguous. Anterior margin of sigilla lacks rounded margin. Palpal endites longer than wide with numerous cuspules (<xref ref-type="fig" rid="F2">Fig. 4</xref>). Labium wider than long, with numerous cuspules (<xref ref-type="fig" rid="F2">Fig. 4</xref>). Chelicerae dark brown. Rastellum consists of numerous spines borne on a distinctive mound. Fangs of intermediate length and thickness. Cheliceral promargin with row of very large teeth; retromargin row comprises distinct row of large teeth interspersed with denticles.</p><p>Apical PLS article short, digitiform. Spinnerets mostly with pumpkiniform spigots with several articulated spigots interspersed on apical and median articles of PLS and the PMS (<xref ref-type="bibr" rid="B9">Bond and Opell 2002</xref>, fig. 3E). Two to three large, articulated spigots on apical most aspect of the PLS. PMS article robust. See <xref ref-type="bibr" rid="B9">Bond and Opell (2002)</xref> for more detailed descriptions of spigot types.</p><p>Anterior leg articles slender relative to posterior. Tarsi short and robust (<xref ref-type="fig" rid="F2">Figs 5–6</xref>). Female scopulae long, dense, asymmetrical, extending full length of tarsus, metatarsus and half length of tibia on anterior legs; posterior legs lack distinct scopulae. Male tarsi I and II with short sparse scopulae that are restricted to the ventral surface. Basal palpal tooth and STC I – IV basal tooth elongate and bifid. STC IV with 5 or more teeth. Female anterior legs with very few ventral spines (<xref ref-type="fig" rid="F2">Fig. 5</xref>). Prolateral surface of female patella III and IV covered in numerous thick short spines (<xref ref-type="fig" rid="F2">Fig. 6</xref>). Preening comb on metatarsus IV absent; metatarsus, tarsus IV with ventral spines (<xref ref-type="fig" rid="F2">Fig. 7</xref>). Tarsal trichobothria arranged in a wide band with interspersed setae. Spermathecae generally comprise a simple unbranched bulb that lacks an elongate base.</p><p>Male mating clasper morphology is distinctive. Tibia legs I &amp; II swollen mid-ventrally in most species, bearing 1-2 large spines; prolateral aspect with a small to large patch of smaller, thickened, short spines. Metatarsus of leg I lacks excavation and spur. Palpal bulb simple, with spherical base, planar distally near origin of embolus. Palpal cymbium lacks dorsal spines (<xref ref-type="fig" rid="F3">Fig. 11</xref>).</p><fig id="F3" position="float" orientation="portrait"><label>Figures 8–12.</label><caption><p><italic><tp:taxon-name>Eucteniza mexicana</tp:taxon-name></italic>  Ausserer, 1875, male exemplar specimen from Mexico Distrito Federal, Mexico. <bold>8</bold> retrolateral aspect, leg I [831980] <bold>9</bold> prolateral aspect, leg I [831976] <bold>10</bold> retrolateral aspect, leg II [831982] <bold>11</bold> retrolateral aspect, pedipalp [831984] <bold>12</bold> line drawings, leg I retrolateral and prolateral (tibia) aspects.</p></caption><graphic xmlns:xlink="http://www.w3.org/1999/xlink" xlink:href="ZooKeys-356-031-g003.jpg" position="float" orientation="portrait" xlink:type="simple"/></fig></tp:treatment-sec><tp:treatment-sec sec-type="Distribution"><title>Distribution.</title><p>Distributed primarily throughout central Mexico and Baja California (<xref ref-type="fig" rid="F1">Fig. 1</xref>) with an extension northward into Texas (United States).</p></tp:treatment-sec><tp:treatment-sec sec-type="Key to males"><title>Key to males</title><p><italic>Note</italic>: as discussed by <xref ref-type="bibr" rid="B5">Bond (2012)</xref> keys to many mygalomorph taxa are sometimes far from optimal and thus one should not rely too heavily on species determinations using this key. Instead, knowledge of where specimen was collected and comparison to description and illustrations will likely prove more useful.</p><table-wrap content-type="key" position="anchor" orientation="portrait"><table><tbody><tr><td rowspan="1" colspan="1">1</td><td rowspan="1" colspan="1">Tarsus swollen mid-ventrally, width wider than metatarsus (<xref ref-type="fig" rid="F3">Fig. 8</xref>)</td><td rowspan="1" colspan="1"><italic><tp:taxon-name>Eucteniza mexicana</tp:taxon-name></italic></td></tr><tr><td rowspan="1" colspan="1">–</td><td rowspan="1" colspan="1">Tarsus width subequal to metatarsus width</td><td rowspan="1" colspan="1">2</td></tr><tr><td rowspan="1" colspan="1">2</td><td rowspan="1" colspan="1">Tibia I swollen dorsally, behind tibia I metatarsus junction (<xref ref-type="fig" rid="F12">Fig. 53</xref>)</td><td rowspan="1" colspan="1"><italic><tp:taxon-name>Eucteniza chichimeca</tp:taxon-name></italic></td></tr><tr><td rowspan="1" colspan="1">–</td><td rowspan="1" colspan="1">Tibia I not swollen dorsally behind tibia I metatarsus junction</td><td rowspan="1" colspan="1">3</td></tr><tr><td rowspan="1" colspan="1">3</td><td rowspan="1" colspan="1">Ventral tibial megaspines borne on distinct apophysis (<xref ref-type="fig" rid="F8">Fig. 31</xref>)</td><td rowspan="1" colspan="1">4</td></tr><tr><td rowspan="1" colspan="1">–</td><td rowspan="1" colspan="1">Ventral tibial megaspines not borne on a distinct apophysis</td><td rowspan="1" colspan="1">5</td></tr><tr><td rowspan="1" colspan="1">4</td><td rowspan="1" colspan="1">Tarsus I with short dorsal spines, tarsus III curved (<xref ref-type="fig" rid="F8">Figs 31</xref>, <xref ref-type="fig" rid="F8">35</xref>)</td><td rowspan="1" colspan="1"><italic><tp:taxon-name>Eucteniza diablo</tp:taxon-name></italic></td></tr><tr><td rowspan="1" colspan="1">–</td><td rowspan="1" colspan="1">Tarsus I lacks short spines, palpal tibia retrolateral surface with extensive spine patch (<xref ref-type="fig" rid="F11">Figs 48</xref>, <xref ref-type="fig" rid="F11">51</xref>, <xref ref-type="fig" rid="F11">52</xref>)</td><td rowspan="1" colspan="1"><italic><tp:taxon-name>Eucteniza zapatista</tp:taxon-name></italic></td></tr><tr><td rowspan="1" colspan="1">5</td><td rowspan="1" colspan="1">Metatarsus I with ventral microspines and subdorsal row of spines on prolateral surface tibia II (<xref ref-type="fig" rid="F14">Figs 64</xref>, <xref ref-type="fig" rid="F14">66</xref>)</td><td rowspan="1" colspan="1"><italic><tp:taxon-name>Eucteniza hidalgo</tp:taxon-name></italic></td></tr><tr><td rowspan="1" colspan="1">–</td><td rowspan="1" colspan="1">Metatarsus I lacking ventral microspines, and leg II prolateral spines on tibia</td><td rowspan="1" colspan="1">6</td></tr><tr><td rowspan="1" colspan="1">6</td><td rowspan="1" colspan="1">Palpal tibia with row of retrolateral spines at distal edge and metatarsus I with patch of distal ventral spines (<xref ref-type="fig" rid="F15">Figs 69</xref>, <xref ref-type="fig" rid="F15">72</xref>, <xref ref-type="fig" rid="F15">73</xref>)</td><td rowspan="1" colspan="1"><italic><tp:taxon-name>Eucteniza golondrina</tp:taxon-name></italic></td></tr><tr><td rowspan="1" colspan="1">–</td><td rowspan="1" colspan="1">Palpal tibia without row of retrolateral spines at distal edge; metatarsus lacks distinct ventral spines (numerous)</td><td rowspan="1" colspan="1">7</td></tr><tr><td rowspan="1" colspan="1">7</td><td rowspan="1" colspan="1">Very small (Cl &lt; 3.5mm); very pale in coloration</td><td rowspan="1" colspan="1"><italic><tp:taxon-name>Eucteniza huasteca</tp:taxon-name></italic></td></tr><tr><td rowspan="1" colspan="1">–</td><td rowspan="1" colspan="1">Typically larger in size (Cl &gt; 4.00mm); darker in color</td><td rowspan="1" colspan="1">8</td></tr><tr><td rowspan="1" colspan="1">8</td><td rowspan="1" colspan="1">Leg I metatarsus as long as or subequal in length to tibia; tibia slender with thin ventral megaspines (<xref ref-type="fig" rid="F9">Fig. 37</xref>)</td><td rowspan="1" colspan="1"><italic><tp:taxon-name>Eucteniza cabowabo</tp:taxon-name></italic></td></tr><tr><td rowspan="1" colspan="1">–</td><td rowspan="1" colspan="1">Leg I tibia shorter than metatarsus, ventral megaspines typically thicker and tibia not slender (usually swollen mid-ventrally)</td><td rowspan="1" colspan="1">9</td></tr><tr><td rowspan="1" colspan="1">9</td><td rowspan="1" colspan="1">Leg I prolateral tibial spines are longer in length</td><td rowspan="1" colspan="1">10</td></tr><tr><td rowspan="1" colspan="1">–</td><td rowspan="1" colspan="1">Leg I prolateral tibial spines are shorter in length</td><td rowspan="1" colspan="1">11</td></tr><tr><td rowspan="1" colspan="1">10</td><td rowspan="1" colspan="1">Leg I prolateral tibial spines fewer (10), longer in length, and thinner; spider paler in color (<xref ref-type="fig" rid="F4">Fig. 14</xref>)</td><td rowspan="1" colspan="1"><italic><tp:taxon-name>Eucteniza caprica</tp:taxon-name></italic></td></tr><tr><td rowspan="1" colspan="1">–</td><td rowspan="1" colspan="1">Leg I with more prolateral tibial spines (14) which are relatively shorter in length and stouter (<xref ref-type="fig" rid="F5">Fig. 19</xref>)</td><td rowspan="1" colspan="1"><italic><tp:taxon-name>Eucteniza coylei</tp:taxon-name></italic></td></tr><tr><td rowspan="1" colspan="1">11</td><td rowspan="1" colspan="1">Tibia I with very few prolateral spines (&lt; 4) with few (1) spines situated distally (<xref ref-type="fig" rid="F13">Fig. 60</xref>)</td><td rowspan="1" colspan="1"><italic><tp:taxon-name>Eucteniza ronnewtoni</tp:taxon-name></italic></td></tr><tr><td rowspan="1" colspan="1">–</td><td rowspan="1" colspan="1">Tibia I with larger number of prolateral spines (&gt;3) with spines more evenly distributed distally to proximally (<xref ref-type="fig" rid="F7">Fig. 26</xref>)</td><td rowspan="1" colspan="1"><italic><tp:taxon-name>Eucteniza relata</tp:taxon-name></italic></td></tr></tbody></table></table-wrap><sec sec-type="Nomen dubium"><title>Nomen dubium</title><p><bold><italic><tp:taxon-name>Eucteniza atoyacensis</tp:taxon-name></italic></bold> Bond &amp; Opell, 2002. Replacement name: <italic><tp:taxon-name>Enrico mexicanus</tp:taxon-name></italic> (O.P.-Cambridge, 1895) = <italic><tp:taxon-name>Eucteniza atoyacensis</tp:taxon-name></italic>. Holotype specimen is a juvenile and thus no known specimens or species can be unambiguously attributed to this name at this time.</p></sec></tp:treatment-sec><tp:treatment-sec><!--Section generated to contain objects referenced in tp:taxon-treatment.--><fig id="F1" position="float" orientation="portrait"><label>Figure 1.</label><caption><p>Distribution of known <italic><tp:taxon-name>Eucteniza</tp:taxon-name></italic> species.</p></caption><graphic xmlns:xlink="http://www.w3.org/1999/xlink" xlink:href="ZooKeys-356-031-g001.jpg" position="float" orientation="portrait" xlink:type="simple"/></fig><fig id="F6" position="float" orientation="portrait"><label>Figures 23, 24.</label><caption><p><italic><tp:taxon-name>Eucteniza relata</tp:taxon-name></italic> (O.P.-Cambridge, 1895) from Kingsville, Texas <bold>23</bold> female habitus illustration [832092] <bold>24</bold> male habitus illustration [832056].</p></caption><graphic xmlns:xlink="http://www.w3.org/1999/xlink" xlink:href="ZooKeys-356-031-g006.jpg" position="float" orientation="portrait" xlink:type="simple"/></fig><fig id="F12" position="float" orientation="portrait"><label>Figures 53–57.</label><caption><p><italic><tp:taxon-name>Eucteniza chichimeca</tp:taxon-name></italic> sp. n. from Querétaro, Mexico, male holotype <bold>53</bold> retrolateral aspect, leg I [832000] <bold>54</bold> prolateral aspect, leg I [831996] <bold>55</bold> retrolateral aspect, leg II [832002] <bold>56</bold> retrolateral aspect, pedipalp [832004] <bold>57</bold> line drawings, leg I retrolateral and prolateral (tibia) aspects.</p></caption><graphic xmlns:xlink="http://www.w3.org/1999/xlink" xlink:href="ZooKeys-356-031-g012.jpg" position="float" orientation="portrait" xlink:type="simple"/></fig><fig id="F8" position="float" orientation="portrait"><label>Figures 31–36.</label><caption><p><italic><tp:taxon-name>Eucteniza diablo</tp:taxon-name></italic> sp. n. from Mexico, Baja California Surmale holotype and female paratype <bold>31–35</bold> male specimen <bold>31</bold> retrolateral aspect, leg I [832074] <bold>32</bold> prolateral aspect, leg I [832070] <bold>33</bold> prolateral aspect, right leg II [832076] <bold>34</bold> retrolateral aspect, pedipalp [832078] <bold>35</bold> line drawings, leg I retrolateral and prolateral (tibia) aspects <bold>36</bold> cleared spermathecae, scale bar = 0.1mm [832098].</p></caption><graphic xmlns:xlink="http://www.w3.org/1999/xlink" xlink:href="ZooKeys-356-031-g008.jpg" position="float" orientation="portrait" xlink:type="simple"/></fig><fig id="F11" position="float" orientation="portrait"><label>Figures 48–52.</label><caption><p><italic><tp:taxon-name>Eucteniza zapatista</tp:taxon-name></italic> sp. n. from Paso de Cortes, Puebla, Mexico, male holotype <bold>48</bold> retrolateral aspect, leg I [832010] <bold>49</bold> prolateral aspect, leg I [832006] <bold>50</bold> retrolateral aspect, leg II [832012] <bold>51</bold> retrolateral aspect, pedipalp [832014] <bold>52</bold> line drawings, leg I retrolateral aspect; pedipalp, retrolateral aspect.</p></caption><graphic xmlns:xlink="http://www.w3.org/1999/xlink" xlink:href="ZooKeys-356-031-g011.jpg" position="float" orientation="portrait" xlink:type="simple"/></fig><fig id="F14" position="float" orientation="portrait"><label>Figures 64–68.</label><caption><p><italic><tp:taxon-name>Eucteniza hidalgo</tp:taxon-name></italic> sp. n. from Hidalgo, Mexico, male holotype <bold>64</bold> retrolateral aspect, right leg I [832026] <bold>65</bold> prolateral aspect, right leg I [832030] <bold>66</bold> prolateral aspect, right leg II [832032] <bold>67</bold> retrolateral aspect, pedipalp [832034] <bold>68</bold> line drawings, right leg I retrolateral and prolateral (tibia) aspects, right leg II prolateral aspect of tibia.</p></caption><graphic xmlns:xlink="http://www.w3.org/1999/xlink" xlink:href="ZooKeys-356-031-g014.jpg" position="float" orientation="portrait" xlink:type="simple"/></fig><fig id="F15" position="float" orientation="portrait"><label>Figures 69–73.</label><caption><p><italic><tp:taxon-name>Eucteniza golondrina</tp:taxon-name></italic> sp. n. from San Luis Potosí, Mexico, male holotype <bold>69</bold> retrolateral aspect, leg I [832104] <bold>70</bold> prolateral aspect, leg I [832100] <bold>71</bold> retrolateral aspect, leg II [832108] <bold>72</bold> retrolateral aspect, pedipalp [832106] <bold>73</bold> line drawings, leg I retrolateral and prolateral (tibia) aspects; retrolateral aspect, palpal tibia.</p></caption><graphic xmlns:xlink="http://www.w3.org/1999/xlink" xlink:href="ZooKeys-356-031-g015.jpg" position="float" orientation="portrait" xlink:type="simple"/></fig><fig id="F9" position="float" orientation="portrait"><label>Figures 37–42.</label><caption><p><italic><tp:taxon-name>Eucteniza cabowabo</tp:taxon-name></italic> sp. n. from Mexico, Baja California Surmale holotype <bold>37</bold> habitus [832094] <bold>38</bold> retrolateral aspect, leg I [832064] <bold>39</bold> prolateral aspect, leg I [832060] <bold>40</bold> retrolateral aspect, leg II [832066] <bold>41</bold> retrolateral aspect, pedipalp [832068] <bold>42</bold> line drawings, leg I retrolateral and prolateral (tibia) aspects.</p></caption><graphic xmlns:xlink="http://www.w3.org/1999/xlink" xlink:href="ZooKeys-356-031-g009.jpg" position="float" orientation="portrait" xlink:type="simple"/></fig><fig id="F4" position="float" orientation="portrait"><label>Figures 13–17.</label><caption><p><italic><tp:taxon-name>Eucteniza caprica</tp:taxon-name></italic> sp. n. male holotype specimen from Tamaulipas, Mexico. <bold>13</bold> retrolateral aspect, leg I [832084] <bold>14</bold> prolateral aspect, leg I [832080] <bold>15</bold> retrolateral aspect, leg II [832086] <bold>16</bold> retrolateral aspect, pedipalp [832088] <bold>17</bold> line drawings, leg I retrolateral and prolateral (tibia) aspects.</p></caption><graphic xmlns:xlink="http://www.w3.org/1999/xlink" xlink:href="ZooKeys-356-031-g004.jpg" position="float" orientation="portrait" xlink:type="simple"/></fig><fig id="F5" position="float" orientation="portrait"><label>Figures 18–22.</label><caption><p><italic><tp:taxon-name>Eucteniza coylei</tp:taxon-name></italic> sp. n. male holotype specimen from Morelos, Mexico. <bold>18</bold> retrolateral aspect, leg I [831990] <bold>19</bold> prolateral aspect, leg I [831986] <bold>20</bold> retrolateral aspect, leg II [831992] <bold>21</bold> retrolateral aspect, pedipalp [831994] <bold>22</bold> line drawings, leg I retrolateral and prolateral (tibia) aspects.</p></caption><graphic xmlns:xlink="http://www.w3.org/1999/xlink" xlink:href="ZooKeys-356-031-g005.jpg" position="float" orientation="portrait" xlink:type="simple"/></fig><fig id="F13" position="float" orientation="portrait"><label>Figures 58–63.</label><caption><p><italic><tp:taxon-name>Eucteniza ronnewtoni</tp:taxon-name></italic> sp. n. from Val Verde County, Texas, male holotype <bold>58</bold> habitus [832090] <bold>59</bold> retrolateral aspect, leg I [832020] <bold>60</bold> prolateral aspect, leg I [832016] <bold>61</bold> retrolateral aspect, leg II [832022] <bold>62</bold> retrolateral aspect, pedipalp [832024] <bold>63</bold> line drawings, leg I retrolateral and prolateral (tibia) aspects.</p></caption><graphic xmlns:xlink="http://www.w3.org/1999/xlink" xlink:href="ZooKeys-356-031-g013.jpg" position="float" orientation="portrait" xlink:type="simple"/></fig><fig id="F7" position="float" orientation="portrait"><label>Figures 25–30.</label><caption><p><italic><tp:taxon-name>Eucteniza relata</tp:taxon-name></italic> (O.P.-Cambridge, 1895) from Kingsville, Texas <bold>25–29</bold> male specimen <bold>25</bold> retrolateral aspect, leg I [832050] <bold>26</bold> prolateral aspect, leg I [832046] <bold>27</bold> retrolateral aspect, leg II [832052] <bold>28</bold> retrolateral aspect, pedipalp [832054] <bold>29</bold> line drawings, leg I retrolateral and prolateral (tibia) aspects <bold>30</bold> cleared spermathecae, scale bar = 0.1mm [832096].</p></caption><graphic xmlns:xlink="http://www.w3.org/1999/xlink" xlink:href="ZooKeys-356-031-g007.jpg" position="float" orientation="portrait" xlink:type="simple"/></fig></tp:treatment-sec><ref-list><ref id="B27"><mixed-citation xmlns:xlink="http://www.w3.org/1999/xlink" xlink:type="simple"><person-group><name name-style="western"><surname>Simon</surname><given-names>E</given-names></name></person-group> (<year>1892</year>) <article-title>Histoire Naturelle des Araignées</article-title><volume>1</volume>. <publisher-loc>Paris</publisher-loc>, <fpage>1</fpage>–<lpage>256</lpage>.</mixed-citation></ref><ref id="B13"><mixed-citation xmlns:xlink="http://www.w3.org/1999/xlink" xlink:type="simple"><person-group><name name-style="western"><surname>Cambridge</surname><given-names>FOP-</given-names></name></person-group> (<year>1897</year>) <article-title>VII.—On cteniform spiders from the Lower Amazons and other regions of North and South America, with list of all known species of these groups hitherto recorded from the New World.</article-title><source>The Annals and Magazine of Natural History</source><volume>19</volume>(<issue>109</issue>): <fpage>52</fpage>–<lpage>106</lpage>. doi: <ext-link ext-link-type="uri" xlink:href="http://dx.doi.org/10.1080/00222939708680507" xlink:type="simple">10.1080/00222939708680507</ext-link></mixed-citation></ref><ref id="B9"><mixed-citation xmlns:xlink="http://www.w3.org/1999/xlink" xlink:type="simple"><person-group><name name-style="western"><surname>Bond</surname><given-names>JE</given-names></name><name name-style="western"><surname>Opell</surname><given-names>BD</given-names></name></person-group> (<year>2002</year>) <article-title>Phylogeny and taxonomy of the genera of south-western North American Euctenizinae trapdoor spiders and their relatives (Araneae:  Mygalomorphae, Cyrtaucheniidae).</article-title><source>Zoological Journal of the Linnaean Society</source><volume>136</volume>: <fpage>487</fpage>-<lpage>534</lpage>. doi: <ext-link ext-link-type="uri" xlink:href="http://dx.doi.org/10.1046/j.1096-3642.2002.00035.x" xlink:type="simple">10.1046/j.1096-3642.2002.00035.x</ext-link></mixed-citation></ref><ref id="B28"><mixed-citation xmlns:xlink="http://www.w3.org/1999/xlink" xlink:type="simple"><person-group><name name-style="western"><surname>Simon</surname><given-names>E</given-names></name></person-group> (<year>1903</year>) <article-title>Histoire Naturelle des Araignées</article-title><volume>2</volume>. <publisher-loc>Paris</publisher-loc>, <fpage>669</fpage>–<lpage>1080</lpage>.</mixed-citation></ref><ref id="B26"><mixed-citation xmlns:xlink="http://www.w3.org/1999/xlink" xlink:type="simple"><person-group><name name-style="western"><surname>Chamberlin</surname><given-names>RV</given-names></name><name name-style="western"><surname>Ivie</surname><given-names>W</given-names></name></person-group> (<year>1945</year>) <article-title>On some Nearctic mygalomorph spiders.</article-title><source>Annals of the Entomological Society of America</source><volume>38</volume>: <fpage>549</fpage>–<lpage>558</lpage>.</mixed-citation></ref><ref id="B5"><mixed-citation xmlns:xlink="http://www.w3.org/1999/xlink" xlink:type="simple"><person-group><name name-style="western"><surname>Bond</surname><given-names>JE</given-names></name></person-group> (<year>2012</year>) <article-title>Phylogenetic treatment and taxonomic revision of the trapdoor spider genus <italic>Aptostichus</italic> Simon (Araneae, Mygalomorphae, Euctenizidae).</article-title><source>ZooKeys</source><volume>252</volume>: <fpage>1</fpage>-<lpage>209</lpage>. doi: <ext-link ext-link-type="uri" xlink:href="http://dx.doi.org/10.3897/zookeys.252.3588" xlink:type="simple">10.3897/zookeys.252.3588</ext-link></mixed-citation></ref></ref-list></tp:taxon-treatment>
