# Supplementary material for: Taxonomic revision of the Trapdoor spider genus Eucteniza Ausserer (Araneae, Mygalomorphae, Euctenizidae)
Source: Zookeys. 2013 Nov 28;(356):31–67. doi: 10.3897/zookeys.356.6227 (PMC3867109; doi:10.3897/zookeys.356.6227)
Supplement: XML Treatment for Eucteniza mexicana [file zookeys.356.6227-treatment4.xml]

<!DOCTYPE tp:taxon-treatment
  PUBLIC "-//TaxonX//DTD Taxonomic Treatment Publishing DTD v0 20100105//EN" "tax-treatment-NSO.dtd">
<tp:taxon-treatment xmlns:tp="http://www.plazi.org/taxpub"><tp:treatment-meta><mixed-citation publication-type="journal"><person-group><name><surname>Bond</surname><given-names>Jason E.</given-names></name><name><surname>Godwin</surname><given-names>Rebecca L.</given-names></name></person-group><article-title>Taxonomic revision of the Trapdoor spider genus <italic>Eucteniza</italic> Ausserer (Araneae, Mygalomorphae, Euctenizidae)</article-title><source>Zookeys</source><day>28</day><month>11</month><year>2013</year><volume>2013</volume><issue>356</issue><fpage>31</fpage><lpage>67</lpage><pub-id pub-id-type="doi">10.3897/zookeys.356.6227</pub-id></mixed-citation></tp:treatment-meta><tp:nomenclature><tp:taxon-name>
                        <tp:taxon-name-part taxon-name-part-type="genus">Eucteniza</tp:taxon-name-part>
                        <tp:taxon-name-part taxon-name-part-type="species">mexicana</tp:taxon-name-part>
                        <object-id xmlns:xlink="http://www.w3.org/1999/xlink" xlink:type="simple">http://species-id.net/wiki/Eucteniza_mexicana</object-id>
                    </tp:taxon-name><tp:taxon-authority>Ausserer, 1875</tp:taxon-authority><xref ref-type="fig" rid="F1">Figs 1</xref><xref ref-type="fig" rid="F3">, 8–12</xref><tp:nomenclature-citation-list><tp:nomenclature-citation><tp:taxon-name>Eucteniza mexicana</tp:taxon-name><comment> Ausserer, 1875: 149; juvenile holotype from Mexico, deposited in BMNH, examined. – <xref ref-type="bibr" rid="B27">E. Simon 1892</xref>: 110. – <xref ref-type="bibr" rid="B13">F.O.P.-Cambridge 1897</xref>: 12. – <xref ref-type="bibr" rid="B9">Bond and Opell 2002</xref>.</comment></tp:nomenclature-citation></tp:nomenclature-citation-list></tp:nomenclature><tp:treatment-sec sec-type="Exemplar material"><title>Exemplar material.</title><p>Male exemplar (EU008) from Mexico Distrito Federal, Mexico, <named-content xmlns:xlink="http://www.w3.org/1999/xlink" content-type="dwc:verbatimCoordinates" xlink:type="simple">19.4327, -99.1347</named-content><sup>8</sup>, elev. 2249m, coll. J. Honey, deposited in AMNH.</p></tp:treatment-sec><tp:treatment-sec sec-type="Diagnosis"><title>Diagnosis.</title><p><italic><tp:taxon-name>Eucteniza mexicana</tp:taxon-name></italic> is similar to <italic><tp:taxon-name>Eucteniza coylei</tp:taxon-name></italic> and <italic><tp:taxon-name>Eucteniza caprica</tp:taxon-name></italic> in appearance but has more stout tarsi on leg I (<xref ref-type="fig" rid="F3">Figs 8–10</xref>, <xref ref-type="fig" rid="F3">12</xref>) and fewer prolateral leg I tibial spines that are short and thick; prolateral tibial spines on the other two species are longer and thinner.</p></tp:treatment-sec><tp:treatment-sec sec-type="Description of male exemplar"><title>Description of male exemplar.</title><p><italic>Specimen preparation and condition</italic>. Specimen preserved in 70% EtOH. Pedipalp, legs I, II removed, stored in vial with specimen. Color faded. <italic>General coloration</italic>. Carapace dark reddish brown 2.5YR 2.5/4. Abdomen very dark brown 7.5YR 2.5/3. <italic>Cephalothorax</italic>. Carapace 6.707 long, 5.548 wide, sparsely setose, pars cephalica slightly elevated. Fringe sparse. Foveal groove deep, procurved. Tubercle absent. AER slightly procurved. PER slightly recurved. AME slightly larger in diameter than PME. Sternum moderately setose, STRl 3.825, STRw 3.401. Posterior sternal sigilla very large, not contiguous, medial pair of anterior sigilla moderate in size and inset, anterior pair small and marginal. Chelicerae with anterior tooth row comprising 7 large teeth, posterior margin with single row of 9 small teeth. Palpal endites with numerous cuspules across endite face, labium with 7-9 cuspules, LBw 1.086, LBl 0.613. Rastellum consists of 7 small spines on a small mound. <italic>Abdomen</italic>. Moderately setose. <italic>Legs</italic>. Leg I: 6.087, 3.050, 4.303, 3.920, 2.572; leg IV: 6.341, 2.824, 4.771, 5.836, 3.508. Dense scopulae on legs I-II. Tarsus I with wide band of 14 trichobothria. Leg I spination pattern (<xref ref-type="fig" rid="F3">Figs 8</xref>, <xref ref-type="fig" rid="F3">9</xref>, <xref ref-type="fig" rid="F3">12</xref>); TSp 8, TSr 0, TSrd 0; leg II with two ventral thin megaspines. <italic>Pedipalp</italic>. PTw 1.570, PTl 2.908, Bl 1.430. Embolus arises sharply from bulb and tapers quickly, geniculate at tip (<xref ref-type="fig" rid="F3">Fig. 11</xref>).</p></tp:treatment-sec><tp:treatment-sec sec-type="Variation"><title>Variation.</title><p>Known only from the exemplar specimen and juvenile holotype</p></tp:treatment-sec><tp:treatment-sec sec-type="Distribution"><title>Distribution.</title><p>Highly imprecise, Mexico; exemplar specimen from Mexico Distrito Federal (<xref ref-type="fig" rid="F1">Fig. 1</xref>).</p></tp:treatment-sec><tp:treatment-sec><!--Section generated to contain objects referenced in tp:taxon-treatment.--><fig id="F1" position="float" orientation="portrait"><label>Figure 1.</label><caption><p>Distribution of known <italic><tp:taxon-name>Eucteniza</tp:taxon-name></italic> species.</p></caption><graphic xmlns:xlink="http://www.w3.org/1999/xlink" xlink:href="ZooKeys-356-031-g001.jpg" position="float" orientation="portrait" xlink:type="simple"/></fig><fig id="F3" position="float" orientation="portrait"><label>Figures 8–12.</label><caption><p><italic><tp:taxon-name>Eucteniza mexicana</tp:taxon-name></italic>  Ausserer, 1875, male exemplar specimen from Mexico Distrito Federal, Mexico. <bold>8</bold> retrolateral aspect, leg I [831980] <bold>9</bold> prolateral aspect, leg I [831976] <bold>10</bold> retrolateral aspect, leg II [831982] <bold>11</bold> retrolateral aspect, pedipalp [831984] <bold>12</bold> line drawings, leg I retrolateral and prolateral (tibia) aspects.</p></caption><graphic xmlns:xlink="http://www.w3.org/1999/xlink" xlink:href="ZooKeys-356-031-g003.jpg" position="float" orientation="portrait" xlink:type="simple"/></fig></tp:treatment-sec><ref-list><ref id="B27"><mixed-citation xmlns:xlink="http://www.w3.org/1999/xlink" xlink:type="simple"><person-group><name name-style="western"><surname>Simon</surname><given-names>E</given-names></name></person-group> (<year>1892</year>) <article-title>Histoire Naturelle des Araignées</article-title><volume>1</volume>. <publisher-loc>Paris</publisher-loc>, <fpage>1</fpage>–<lpage>256</lpage>.</mixed-citation></ref><ref id="B13"><mixed-citation xmlns:xlink="http://www.w3.org/1999/xlink" xlink:type="simple"><person-group><name name-style="western"><surname>Cambridge</surname><given-names>FOP-</given-names></name></person-group> (<year>1897</year>) <article-title>VII.—On cteniform spiders from the Lower Amazons and other regions of North and South America, with list of all known species of these groups hitherto recorded from the New World.</article-title><source>The Annals and Magazine of Natural History</source><volume>19</volume>(<issue>109</issue>): <fpage>52</fpage>–<lpage>106</lpage>. doi: <ext-link ext-link-type="uri" xlink:href="http://dx.doi.org/10.1080/00222939708680507" xlink:type="simple">10.1080/00222939708680507</ext-link></mixed-citation></ref><ref id="B9"><mixed-citation xmlns:xlink="http://www.w3.org/1999/xlink" xlink:type="simple"><person-group><name name-style="western"><surname>Bond</surname><given-names>JE</given-names></name><name name-style="western"><surname>Opell</surname><given-names>BD</given-names></name></person-group> (<year>2002</year>) <article-title>Phylogeny and taxonomy of the genera of south-western North American Euctenizinae trapdoor spiders and their relatives (Araneae:  Mygalomorphae, Cyrtaucheniidae).</article-title><source>Zoological Journal of the Linnaean Society</source><volume>136</volume>: <fpage>487</fpage>-<lpage>534</lpage>. doi: <ext-link ext-link-type="uri" xlink:href="http://dx.doi.org/10.1046/j.1096-3642.2002.00035.x" xlink:type="simple">10.1046/j.1096-3642.2002.00035.x</ext-link></mixed-citation></ref></ref-list></tp:taxon-treatment>
