# Supplementary material for: Taxonomic revision of the Trapdoor spider genus Eucteniza Ausserer (Araneae, Mygalomorphae, Euctenizidae)
Source: Zookeys. 2013 Nov 28;(356):31–67. doi: 10.3897/zookeys.356.6227 (PMC3867109; doi:10.3897/zookeys.356.6227)
Supplement: XML Treatment for Eucteniza caprica [file zookeys.356.6227-treatment5.xml]

<!DOCTYPE tp:taxon-treatment
  PUBLIC "-//TaxonX//DTD Taxonomic Treatment Publishing DTD v0 20100105//EN" "tax-treatment-NSO.dtd">
<tp:taxon-treatment xmlns:tp="http://www.plazi.org/taxpub"><tp:treatment-meta><mixed-citation publication-type="journal"><person-group><name><surname>Bond</surname><given-names>Jason E.</given-names></name><name><surname>Godwin</surname><given-names>Rebecca L.</given-names></name></person-group><article-title>Taxonomic revision of the Trapdoor spider genus <italic>Eucteniza</italic> Ausserer (Araneae, Mygalomorphae, Euctenizidae)</article-title><source>Zookeys</source><day>28</day><month>11</month><year>2013</year><volume>2013</volume><issue>356</issue><fpage>31</fpage><lpage>67</lpage><pub-id pub-id-type="doi">10.3897/zookeys.356.6227</pub-id></mixed-citation></tp:treatment-meta><tp:nomenclature><tp:taxon-name>
                        <tp:taxon-name-part taxon-name-part-type="genus">Eucteniza</tp:taxon-name-part>
                        <tp:taxon-name-part taxon-name-part-type="species">caprica</tp:taxon-name-part>
                        <object-id xmlns:xlink="http://www.w3.org/1999/xlink" content-type="zoobank" xlink:type="simple">http://zoobank.org/2664B285-A666-43EB-9735-62FF425E1026</object-id>
                        <object-id xmlns:xlink="http://www.w3.org/1999/xlink" xlink:type="simple">http://species-id.net/wiki/Eucteniza_caprica</object-id>
                    </tp:taxon-name><tp:taxon-status xmlns:xlink="http://www.w3.org/1999/xlink" xlink:type="simple">sp. n.</tp:taxon-status><xref>The ‘Caprica-Six Trapdoor Spider’</xref><xref ref-type="fig" rid="F1">Figs 1</xref><xref ref-type="fig" rid="F4">, 13–17</xref></tp:nomenclature><tp:treatment-sec sec-type="Type material"><title>Type material.</title><p>Male holotype (EU106) from Tamaulipas, Mexico, <named-content xmlns:xlink="http://www.w3.org/1999/xlink" content-type="dwc:verbatimCoordinates" xlink:type="simple">23.0303, -99.1478</named-content><sup>5</sup>, elev. 335m, coll. G. Farias 13.iii.1972, deposited in AMNH.</p></tp:treatment-sec><tp:treatment-sec sec-type="Etymology"><title>Etymology.</title><p>The specific epithet is a noun taken in apposition and is in reference to the humanoid cylon model Caprica 6, portrayed by Tricia Helfer in the remake of the science fiction series Battlestar Galactica.</p></tp:treatment-sec><tp:treatment-sec sec-type="Diagnosis"><title>Diagnosis.</title><p><italic><tp:taxon-name>Eucteniza caprica</tp:taxon-name></italic> is similar to <italic><tp:taxon-name>Eucteniza mexicana</tp:taxon-name></italic> in appearance but is smaller in size and lighter in coloration, leg I tarsi are not nearly as stout (<xref ref-type="fig" rid="F4">Figs 13–15</xref>, <xref ref-type="fig" rid="F4">17</xref>).</p><fig id="F4" position="float" orientation="portrait"><label>Figures 13–17.</label><caption><p><italic><tp:taxon-name>Eucteniza caprica</tp:taxon-name></italic> sp. n. male holotype specimen from Tamaulipas, Mexico. <bold>13</bold> retrolateral aspect, leg I [832084] <bold>14</bold> prolateral aspect, leg I [832080] <bold>15</bold> retrolateral aspect, leg II [832086] <bold>16</bold> retrolateral aspect, pedipalp [832088] <bold>17</bold> line drawings, leg I retrolateral and prolateral (tibia) aspects.</p></caption><graphic xmlns:xlink="http://www.w3.org/1999/xlink" xlink:href="ZooKeys-356-031-g004.jpg" position="float" orientation="portrait" xlink:type="simple"/></fig></tp:treatment-sec><tp:treatment-sec sec-type="Description of male holotype"><title>Description of male holotype.</title><p><italic>Specimen preparation and condition</italic>. Specimen preserved in 70% EtOH. Pedipalp, legs I, II removed, stored in vial with specimen. Color faded. <italic>General coloration</italic>. Carapace strong brown 7.5YR 5/6. Abdomen light yellowish brown 10YR 6/4. <italic>Cephalothorax</italic>. Carapace 4.712 long, 4.041 wide, sparsely setose, pars cephalica slightly elevated. Fringe sparse with 2-3 heavy setae at posterior corners. Foveal groove deep, procurved. Tubercle absent. AER slightly procurved. PER slightly recurved. AME slightly larger in diameter than PME. Sternum moderately setose, STRl 2.615, STRw 2.301. Posterior sternal sigilla very large, elongate, not contiguous, anterior sigilla pair not visible. Chelicerae with anterior tooth row comprising 6 large teeth, posterior margin with single row of 3 small teeth. Palpal endites lacking cuspules across endite face, labium lacking cuspules, LBw 0.892, LBl 0.548. Rastellum consists of 5 small spines not on a mound. <italic>Abdomen</italic>. Moderately setose. <italic>Legs</italic>. Leg I: 4.583, 2.141, 2.930, 2.872, 1.862; leg IV: 5.227, 2.113, 4.124, 4.557, 2.763. Light scopulae on legs I-II. Tarsus I with wide band of 15 trichobothria. Leg I spination pattern (<xref ref-type="fig" rid="F4">Figs 13</xref>, <xref ref-type="fig" rid="F4">14</xref>, <xref ref-type="fig" rid="F4">17</xref>); TSp 10, TSr 0, TSrd 0. <italic>Pedipalp</italic>. PTw 0.985, PTl 1.942, Bl 0.932. Embolus arises sharply from bulb and tapers quickly, slightly flared at tip (<xref ref-type="fig" rid="F4">Fig. 16</xref>).</p></tp:treatment-sec><tp:treatment-sec sec-type="Variation"><title>Variation.</title><p>Known only from the male holotype specimen.</p></tp:treatment-sec><tp:treatment-sec sec-type="Distribution"><title>Distribution.</title><p>Known only from the type locality, Tamaulipas, Mexico (<xref ref-type="fig" rid="F1">Fig. 1</xref>).</p></tp:treatment-sec><tp:treatment-sec><!--Section generated to contain objects referenced in tp:taxon-treatment.--><fig id="F1" position="float" orientation="portrait"><label>Figure 1.</label><caption><p>Distribution of known <italic><tp:taxon-name>Eucteniza</tp:taxon-name></italic> species.</p></caption><graphic xmlns:xlink="http://www.w3.org/1999/xlink" xlink:href="ZooKeys-356-031-g001.jpg" position="float" orientation="portrait" xlink:type="simple"/></fig></tp:treatment-sec></tp:taxon-treatment>
