# Supplementary material for: Taxonomic revision of the Trapdoor spider genus Eucteniza Ausserer (Araneae, Mygalomorphae, Euctenizidae)
Source: Zookeys. 2013 Nov 28;(356):31–67. doi: 10.3897/zookeys.356.6227 (PMC3867109; doi:10.3897/zookeys.356.6227)
Supplement: XML Treatment for Eucteniza coylei [file zookeys.356.6227-treatment6.xml]

<!DOCTYPE tp:taxon-treatment
  PUBLIC "-//TaxonX//DTD Taxonomic Treatment Publishing DTD v0 20100105//EN" "tax-treatment-NSO.dtd">
<tp:taxon-treatment xmlns:tp="http://www.plazi.org/taxpub"><tp:treatment-meta><mixed-citation publication-type="journal"><person-group><name><surname>Bond</surname><given-names>Jason E.</given-names></name><name><surname>Godwin</surname><given-names>Rebecca L.</given-names></name></person-group><article-title>Taxonomic revision of the Trapdoor spider genus <italic>Eucteniza</italic> Ausserer (Araneae, Mygalomorphae, Euctenizidae)</article-title><source>Zookeys</source><day>28</day><month>11</month><year>2013</year><volume>2013</volume><issue>356</issue><fpage>31</fpage><lpage>67</lpage><pub-id pub-id-type="doi">10.3897/zookeys.356.6227</pub-id></mixed-citation></tp:treatment-meta><tp:nomenclature><tp:taxon-name>
                        <tp:taxon-name-part taxon-name-part-type="genus">Eucteniza</tp:taxon-name-part>
                        <tp:taxon-name-part taxon-name-part-type="species">coylei</tp:taxon-name-part>
                        <object-id xmlns:xlink="http://www.w3.org/1999/xlink" content-type="zoobank" xlink:type="simple">http://zoobank.org/F183B402-2346-4296-8DFD-6D1324216110</object-id>
                        <object-id xmlns:xlink="http://www.w3.org/1999/xlink" xlink:type="simple">http://species-id.net/wiki/Eucteniza_coylei</object-id>
                    </tp:taxon-name><tp:taxon-status xmlns:xlink="http://www.w3.org/1999/xlink" xlink:type="simple">sp. n.</tp:taxon-status><xref>‘Coyle’s Trapdoor Spider’</xref><xref ref-type="fig" rid="F1">Figs 1</xref><xref ref-type="fig" rid="F5">, 18–22</xref></tp:nomenclature><tp:treatment-sec sec-type="Type material"><title>Type material.</title><p>Male holotype (EU009), from Morelos, Mexico, 0.8km W Tepozitlán, Rt 1150 on rd to Ocotepec, <named-content xmlns:xlink="http://www.w3.org/1999/xlink" content-type="dwc:verbatimCoordinates" xlink:type="simple">18.9889, -99.1116</named-content><sup>8</sup>, 1822m, coll. F. Coyle 10.vi.1982. Male holotype deposited in AMNH.</p></tp:treatment-sec><tp:treatment-sec sec-type="Etymology"><title>Etymology.</title><p>The specific epithet is a patronym in honor of arachnologist Fred Coyle who collected the type specimen.</p></tp:treatment-sec><tp:treatment-sec sec-type="Diagnosis"><title>Diagnosis.</title><p><italic><tp:taxon-name>Eucteniza</tp:taxon-name></italic> is similar in appearance to <italic><tp:taxon-name>Eucteniza mexicana</tp:taxon-name></italic> but has thinner tarsi and short tibia I (<xref ref-type="fig" rid="F5">Figs 19</xref>, <xref ref-type="fig" rid="F5">22</xref>) prolateral spines that are concentrated distally whereas <italic><tp:taxon-name>Eucteniza mexicana</tp:taxon-name></italic> lacks short distal spines on tibia I.</p><fig id="F5" position="float" orientation="portrait"><label>Figures 18–22.</label><caption><p><italic><tp:taxon-name>Eucteniza coylei</tp:taxon-name></italic> sp. n. male holotype specimen from Morelos, Mexico. <bold>18</bold> retrolateral aspect, leg I [831990] <bold>19</bold> prolateral aspect, leg I [831986] <bold>20</bold> retrolateral aspect, leg II [831992] <bold>21</bold> retrolateral aspect, pedipalp [831994] <bold>22</bold> line drawings, leg I retrolateral and prolateral (tibia) aspects.</p></caption><graphic xmlns:xlink="http://www.w3.org/1999/xlink" xlink:href="ZooKeys-356-031-g005.jpg" position="float" orientation="portrait" xlink:type="simple"/></fig></tp:treatment-sec><tp:treatment-sec sec-type="Description of male holotype"><title>Description of male holotype.</title><p><italic>Specimen preparation and condition</italic>. Specimen preserved in 70% EtOH. Pedipalp, legs I, II removed and stored in vial with specimen. Color faded. <italic>General coloration</italic>. Carapace dark red 2.5YR 3/6. Abdomen reddish black 2.5YR 2.5/1. <italic>Cephalothorax</italic>. Carapace 4.75 long, 4.00 wide, glabrous, pars cephalica moderately elevated. Fringe of sparse black setae. Foveal groove deep, procurved. AER slightly procurved, PER straight. AME and PME subequal. Sternum moderately setose, STRl 2.83, STRw 2.76. Posterior sternal sigilla large, not contiguous, anterior sigilla pairs small and marginal. Chelicerae with anterior row comprising 6 large teeth, posterior margin with a patch of approximately 12 small teeth. Palpal endites and labium without cuspules, LBw 0.79, LBl 0.58. Rastellum consists of 8 spines. <italic>Abdomen</italic>. Setose, thin, fine black setae. <italic>Legs</italic>. Leg I 4.20, 2.20, 2.88, 2.56, 1.84; leg IV: 4.30, 2.00, 3.75, 3.80, 2.25. Light scopulae on legs I, II. Tarsus I with 10 widely spaced trichobothria. Leg I spination pattern (<xref ref-type="fig" rid="F5">Figs 19</xref>, <xref ref-type="fig" rid="F5">20</xref>, <xref ref-type="fig" rid="F5">22</xref>); TSp 14, TSr 0, TSrd 0. <italic>Pedipalp</italic>. PTw 1.58, PTl 2.00, Bl 1.45. Embolus relatively short, flared at tip (<xref ref-type="fig" rid="F5">Fig. 21</xref>).</p></tp:treatment-sec><tp:treatment-sec sec-type="Variation"><title>Variation.</title><p>Known only from the type specimen.</p></tp:treatment-sec><tp:treatment-sec sec-type="Description of female"><title>Description of female.</title><p>Known only from the male holotype specimen.</p></tp:treatment-sec><tp:treatment-sec sec-type="Distribution"><title>Distribution.</title><p>Known from the type locality in Morelos, Mexico (<xref ref-type="fig" rid="F1">Fig. 1</xref>).</p></tp:treatment-sec><tp:treatment-sec><!--Section generated to contain objects referenced in tp:taxon-treatment.--><fig id="F1" position="float" orientation="portrait"><label>Figure 1.</label><caption><p>Distribution of known <italic><tp:taxon-name>Eucteniza</tp:taxon-name></italic> species.</p></caption><graphic xmlns:xlink="http://www.w3.org/1999/xlink" xlink:href="ZooKeys-356-031-g001.jpg" position="float" orientation="portrait" xlink:type="simple"/></fig></tp:treatment-sec></tp:taxon-treatment>
