# Supplementary material for: Taxonomic revision of the Trapdoor spider genus Eucteniza Ausserer (Araneae, Mygalomorphae, Euctenizidae)
Source: Zookeys. 2013 Nov 28;(356):31–67. doi: 10.3897/zookeys.356.6227 (PMC3867109; doi:10.3897/zookeys.356.6227)
Supplement: XML Treatment for Eucteniza relata [file zookeys.356.6227-treatment7.xml]

<!DOCTYPE tp:taxon-treatment
  PUBLIC "-//TaxonX//DTD Taxonomic Treatment Publishing DTD v0 20100105//EN" "tax-treatment-NSO.dtd">
<tp:taxon-treatment xmlns:tp="http://www.plazi.org/taxpub"><tp:treatment-meta><mixed-citation publication-type="journal"><person-group><name><surname>Bond</surname><given-names>Jason E.</given-names></name><name><surname>Godwin</surname><given-names>Rebecca L.</given-names></name></person-group><article-title>Taxonomic revision of the Trapdoor spider genus <italic>Eucteniza</italic> Ausserer (Araneae, Mygalomorphae, Euctenizidae)</article-title><source>Zookeys</source><day>28</day><month>11</month><year>2013</year><volume>2013</volume><issue>356</issue><fpage>31</fpage><lpage>67</lpage><pub-id pub-id-type="doi">10.3897/zookeys.356.6227</pub-id></mixed-citation></tp:treatment-meta><tp:nomenclature><tp:taxon-name>
                        <tp:taxon-name-part taxon-name-part-type="genus">Eucteniza</tp:taxon-name-part>
                        <tp:taxon-name-part taxon-name-part-type="species">relata</tp:taxon-name-part>
                        <object-id xmlns:xlink="http://www.w3.org/1999/xlink" xlink:type="simple">http://species-id.net/wiki/Eucteniza_relata</object-id>
                    </tp:taxon-name><tp:taxon-authority>(O.P.-Cambridge, 1895)</tp:taxon-authority><xref>‘The Southwestern Trapdoor Spider’</xref><xref ref-type="fig" rid="F1">Figs 1</xref><xref ref-type="fig" rid="F6">, 23</xref><xref ref-type="fig" rid="F7">–30</xref><tp:nomenclature-citation-list><tp:nomenclature-citation><tp:taxon-name>Flavila relatus</tp:taxon-name><comment> O.P.-Cambridge, 1895: 156; male holotype from Mexico, Amula in Guerrero, deposited in the BMNH, examined in 2002. – <xref ref-type="bibr" rid="B13">F.O.P.-Cambridge 1897</xref>: 13.</comment></tp:nomenclature-citation><tp:nomenclature-citation><tp:taxon-name>Eucteniza rex</tp:taxon-name><comment> (Chamberlin, 1940): 5; male holotype from Kingsville, Texas, deposited in AMNH, examined. – <xref ref-type="bibr" rid="B26">Chamberlin and Ivie 1945</xref>: 556. – <xref ref-type="bibr" rid="B9">Bond and Opell 2002</xref>. <bold>syn. n.</bold></comment></tp:nomenclature-citation><tp:nomenclature-citation><tp:taxon-name>Eucteniza stolida</tp:taxon-name><comment> (Gertsch &amp; Mulaik, 1940): 310; female holotype from Austin, Texas, deposited in AMNH, examined. – <xref ref-type="bibr" rid="B9">Bond and Opell 2002</xref>. <bold>syn. n.</bold></comment></tp:nomenclature-citation></tp:nomenclature-citation-list></tp:nomenclature><tp:treatment-sec sec-type="Diagnosis"><title>Diagnosis.</title><p><italic><tp:taxon-name>Eucteniza relata</tp:taxon-name></italic> mating clasper morphology comprises 2 large, tightly grouped megaspines on the mid-ventral aspect of tibia I; few (4) to many prolateral distal spines (21); tibia I medially swollen (<xref ref-type="fig" rid="F7">Figs 25</xref>, <xref ref-type="fig" rid="F7">26</xref>, <xref ref-type="fig" rid="F7">29</xref>).</p><fig id="F6" position="float" orientation="portrait"><label>Figures 23, 24.</label><caption><p><italic><tp:taxon-name>Eucteniza relata</tp:taxon-name></italic> (O.P.-Cambridge, 1895) from Kingsville, Texas <bold>23</bold> female habitus illustration [832092] <bold>24</bold> male habitus illustration [832056].</p></caption><graphic xmlns:xlink="http://www.w3.org/1999/xlink" xlink:href="ZooKeys-356-031-g006.jpg" position="float" orientation="portrait" xlink:type="simple"/></fig><fig id="F7" position="float" orientation="portrait"><label>Figures 25–30.</label><caption><p><italic><tp:taxon-name>Eucteniza relata</tp:taxon-name></italic> (O.P.-Cambridge, 1895) from Kingsville, Texas <bold>25–29</bold> male specimen <bold>25</bold> retrolateral aspect, leg I [832050] <bold>26</bold> prolateral aspect, leg I [832046] <bold>27</bold> retrolateral aspect, leg II [832052] <bold>28</bold> retrolateral aspect, pedipalp [832054] <bold>29</bold> line drawings, leg I retrolateral and prolateral (tibia) aspects <bold>30</bold> cleared spermathecae, scale bar = 0.1mm [832096].</p></caption><graphic xmlns:xlink="http://www.w3.org/1999/xlink" xlink:href="ZooKeys-356-031-g007.jpg" position="float" orientation="portrait" xlink:type="simple"/></fig></tp:treatment-sec><tp:treatment-sec sec-type="Description"><title>Description.</title><p><italic><tp:taxon-name>Eucteniza relata</tp:taxon-name></italic> described by <xref ref-type="bibr" rid="B14">O.P.-Cambridge (1895)</xref>. Synonyms (<italic><tp:taxon-name>Eucteniza rex</tp:taxon-name></italic> and <italic><tp:taxon-name>Eucteniza stolida</tp:taxon-name></italic>) described by <xref ref-type="bibr" rid="B15">Chamberlin (1940)</xref>, <xref ref-type="bibr" rid="B16">Gertsch and Mulaik 1940</xref>, and <xref ref-type="bibr" rid="B9">Bond and Opell (2002)</xref>. The holotype for <italic><tp:taxon-name>Eucteniza rex</tp:taxon-name></italic> was illustrated by <xref ref-type="bibr" rid="B9">Bond and Opell (2002)</xref>.</p><p><bold>Variation (males, 6).</bold> Cl 8.07-11.53, 9.59±0.47; Cw 7.26-9.76, 8.28±0.37; STRl 4.73-5.98, 5.3±0.19; STRw 4.34-6.01, 5.06±0.26; LBw 1.18-1.56, 1.4±0.06; LBl 0.78-1.14, 0.98±0.05; leg I: 7.39-9.3, 8.24±0.28; 3.86-5.09, 4.44±0.18; 5.04-6.38, 5.41±0.22; 5.55-7.23, 6.38±0.26; 2.78-3.99, 3.34±0.18; leg IV: 7.74-9.88, 8.58±0.32; 3.98-5.15, 4.41±0.16; 5.98-7.93, 6.67±0.3; 6.47-9.02, 7.62±0.36; 3.64-5.31, 4.49±0.27; PTl 4.19-5.31, 4.64±0.16; PTw 1.87-2.25, 2.06±0.05; Bl 1.54-2.45, 1.89±0.13; TSp 4-21, 9.33±2.54; TSr 0-0, 0±0; TSrd 0-0, 0±0;</p><p><bold>Variation (females, 6).</bold> Cl 7.55-10.01, 8.61±0.45; Cw 6.39-7.94, 7.31±0.31; STRl 4.4-5.89, 4.98±0.27; STRw 4.13-5.23, 4.68±0.21; LBw 1.39-1.98, 1.62±0.11; LBl 0.96-1.39, 1.16±0.08; Leg I: 13.54-20.45, 17.11±1.23; ANTd 6-8, 7.2±0.37; PTLs 45-80, 63.6±7.02; TBs 16-36, 23.8±3.29.</p></tp:treatment-sec><tp:treatment-sec sec-type="Material examined"><title>Material examined.</title><p><bold>Mexico: Guerrero:</bold> Taxco, <named-content xmlns:xlink="http://www.w3.org/1999/xlink" content-type="dwc:verbatimCoordinates" xlink:type="simple">18.5351, -99.6098</named-content><sup>6</sup>, 1621m, V Roth, W Gertsch 29.vii.1956 [EU030, 1♂, AMNH]; <bold>Nuevo Leon:</bold> Cerro Potosi, Galeana, <named-content xmlns:xlink="http://www.w3.org/1999/xlink" content-type="dwc:verbatimCoordinates" xlink:type="simple">24.8811, -100.2327</named-content><sup>5</sup>, 3713m, S &amp; J Peck 26.vi.1969 [EU061, 1♀, AMNH]; 20mi W of Linares, <named-content xmlns:xlink="http://www.w3.org/1999/xlink" content-type="dwc:verbatimCoordinates" xlink:type="simple">24.8666, -99.8848</named-content><sup>6</sup>, 1894m, S Mulaik 1.ix.1956 [EU074, 2♀, AMNH]; <bold>Tamaulipas:</bold> Conrado Castillo, <named-content xmlns:xlink="http://www.w3.org/1999/xlink" content-type="dwc:verbatimCoordinates" xlink:type="simple">23.9500, -99.4667</named-content><sup>6</sup>, 1955m, P Sprouse v.1980 [EU003, 1♀, AMNH]; Antiguo Morelos, Mexico, <named-content xmlns:xlink="http://www.w3.org/1999/xlink" content-type="dwc:verbatimCoordinates" xlink:type="simple">22.5500, -99.0833</named-content><sup>5</sup>, 205m, JA Beatty 21.vi.1963 [EU036, 1♂, AMNH]; Tampico, Mexico, <named-content xmlns:xlink="http://www.w3.org/1999/xlink" content-type="dwc:verbatimCoordinates" xlink:type="simple">22.3000, -97.8500</named-content><sup>5</sup>, 10m, Ekhomb 1942 [EU013, 1♀, AMNH]. <bold>United States: Texas: Atascosa Co.:</bold> <named-content xmlns:xlink="http://www.w3.org/1999/xlink" content-type="dwc:verbatimCoordinates" xlink:type="simple">28.8333, -98.5000</named-content><sup>7</sup>, 106m, C Rutherford 31.xii.1936 [EU062, 1♀, AMNH]; Jourdanton, <named-content xmlns:xlink="http://www.w3.org/1999/xlink" content-type="dwc:verbatimCoordinates" xlink:type="simple">28.9178, -98.5461</named-content><sup>3</sup>, 140m, C Rutherford [EU046, 1♀, AMNH]; Jourdanton, <named-content xmlns:xlink="http://www.w3.org/1999/xlink" content-type="dwc:verbatimCoordinates" xlink:type="simple">28.9178, -98.5461</named-content><sup>3</sup>, 140m, C Rutherford 27.xi.1935 [EU058, 1♀, AMNH]; <bold>Bastrop Co.:</bold> Bastrop State Park, <named-content xmlns:xlink="http://www.w3.org/1999/xlink" content-type="dwc:verbatimCoordinates" xlink:type="simple">30.1122, -97.2606</named-content><sup>3</sup>, 168m, B Hunsacker 26.iii.1958 [EU029, 1♀, AMNH]; Little Sandy Creek 10mi NW of Bastrop, <named-content xmlns:xlink="http://www.w3.org/1999/xlink" content-type="dwc:verbatimCoordinates" xlink:type="simple">30.2601, -97.3555</named-content><sup>3</sup>, 125m, B Vogel 4.x.1971 [EU064, 1♂, AMNH]; <bold>Bell Co.:</bold> Temple, <named-content xmlns:xlink="http://www.w3.org/1999/xlink" content-type="dwc:verbatimCoordinates" xlink:type="simple">31.0981, -97.3427</named-content><sup>6</sup>, 221m, M Hatley x.2006 [EU084, 1♂, TAMU]; <bold>Bexar Co.:</bold> San Antonio, <named-content xmlns:xlink="http://www.w3.org/1999/xlink" content-type="dwc:verbatimCoordinates" xlink:type="simple">29.4239, -98.4933</named-content><sup>7</sup>, 198m, L Griffith 15.xii.1939 [EU049, 1♂, AMNH]; San Antonio, <named-content xmlns:xlink="http://www.w3.org/1999/xlink" content-type="dwc:verbatimCoordinates" xlink:type="simple">29.424, -98.4833</named-content><sup>6</sup>, 199m, L Gonzales 10.xii.1987 [EU088, 1♂, TAMU]; San Antonio, <named-content xmlns:xlink="http://www.w3.org/1999/xlink" content-type="dwc:verbatimCoordinates" xlink:type="simple">29.424, -98.4833</named-content><sup>6</sup>, 199m, L Monney 20.x.1989 [EU089, 1♂, TAMU]; San Antonio, <named-content xmlns:xlink="http://www.w3.org/1999/xlink" content-type="dwc:verbatimCoordinates" xlink:type="simple">29.424, -98.4833</named-content><sup>6</sup>, 199m, R Uasquez 15.xi.1992 [EU090, 1♂, TAMU]; <bold>Dimmit Co.:</bold> 3mi NW of Catarina, <named-content xmlns:xlink="http://www.w3.org/1999/xlink" content-type="dwc:verbatimCoordinates" xlink:type="simple">28.3747, -99.0107</named-content><sup>1</sup>, 166, BE Hendrixson, M Capes, M Roberts 12.iii.2000 [EU092, 1♀, AUMNH]; <bold>Duval Co.:</bold> 4mi E of Freer, <named-content xmlns:xlink="http://www.w3.org/1999/xlink" content-type="dwc:verbatimCoordinates" xlink:type="simple">27.8828, -98.5494</named-content><sup>5</sup>, 186m, EG Riley 11.x.2003 [EU085, 1♂, TAMU]; <bold>Hidalgo Co.:</bold> Mission, <named-content xmlns:xlink="http://www.w3.org/1999/xlink" content-type="dwc:verbatimCoordinates" xlink:type="simple">26.2156, -98.325</named-content><sup>3</sup>, 43m [EU007, 1♀, AMNH]; Edinburg, <named-content xmlns:xlink="http://www.w3.org/1999/xlink" content-type="dwc:verbatimCoordinates" xlink:type="simple">26.3014, -98.1631</named-content><sup>3</sup>, 29m, S Mulaik [EU026, 1♀, AMNH]; Edinburg, <named-content xmlns:xlink="http://www.w3.org/1999/xlink" content-type="dwc:verbatimCoordinates" xlink:type="simple">26.3014, -98.1631</named-content><sup>3</sup>, 29m, S Mulaik [EU033, 1♀, AMNH]; Edinburg, <named-content xmlns:xlink="http://www.w3.org/1999/xlink" content-type="dwc:verbatimCoordinates" xlink:type="simple">26.3014, -98.1631</named-content><sup>3</sup>, 29m, S Mulaik 1.iii.1936 [EU027, 1♀, AMNH]; Edinburg, <named-content xmlns:xlink="http://www.w3.org/1999/xlink" content-type="dwc:verbatimCoordinates" xlink:type="simple">26.3014, -98.1631</named-content><sup>3</sup>, 29m, S Mulaik 1.v.1937 [EU048, 1♀, AMNH]; Edinburg, <named-content xmlns:xlink="http://www.w3.org/1999/xlink" content-type="dwc:verbatimCoordinates" xlink:type="simple">26.3014, -98.1631</named-content><sup>3</sup>, 29m, S Mulaik 27.ii.1939 [EU050, 1♀, 1 juv, AMNH]; Edinburg, <named-content xmlns:xlink="http://www.w3.org/1999/xlink" content-type="dwc:verbatimCoordinates" xlink:type="simple">26.3014, -98.1631</named-content><sup>3</sup>, 29m, S Mulaik 1.iii.1938 [EU032, 2 juv, AMNH]; Edinburg, <named-content xmlns:xlink="http://www.w3.org/1999/xlink" content-type="dwc:verbatimCoordinates" xlink:type="simple">26.3014, -98.1631</named-content><sup>3</sup>, 29m, D Mulaik 5.vi.1939 [EU039, 1♂, AMNH];Edinburg, <named-content xmlns:xlink="http://www.w3.org/1999/xlink" content-type="dwc:verbatimCoordinates" xlink:type="simple">26.3014, -98.1631</named-content><sup>3</sup>, 29m, 24.xii.1949 [EU040, 1♀, AMNH]; Edinburg, <named-content xmlns:xlink="http://www.w3.org/1999/xlink" content-type="dwc:verbatimCoordinates" xlink:type="simple">26.3014, -98.1631</named-content><sup>3</sup>, 29m, S Mulaik 15.iv.1936 [EU042, 1♀, AMNH]; Edinburg, <named-content xmlns:xlink="http://www.w3.org/1999/xlink" content-type="dwc:verbatimCoordinates" xlink:type="simple">26.3014, -98.1631</named-content><sup>3</sup>, 29m, S Mulaik 31.xii.1934 [EU044, 069, 2♀, AMNH]; <bold>Houston Co.:</bold> Old Tyler Rd near Ratcliff, <named-content xmlns:xlink="http://www.w3.org/1999/xlink" content-type="dwc:verbatimCoordinates" xlink:type="simple">31.3914, -95.1394</named-content><sup>6</sup>, 122m, SFA Student 23.ix.1968 [EU022, 1♀, AMNH]; <bold>Kendall Co.:</bold> Boerne, <named-content xmlns:xlink="http://www.w3.org/1999/xlink" content-type="dwc:verbatimCoordinates" xlink:type="simple">39.7945, -98.7319</named-content><sup>6</sup>, 429m, ND Masters 20.ix.1994 [EU086, 1♀, TAMU]; <bold>Kennedy Co.:</bold> 50mi NW of Edinburg, <named-content xmlns:xlink="http://www.w3.org/1999/xlink" content-type="dwc:verbatimCoordinates" xlink:type="simple">26.8796, -98.6642</named-content><sup>7</sup>, 154m, 24.ii.1949 [EU023, 1♀, AMNH]; <bold>Kerr Co.:</bold> Raven Ranch, <named-content xmlns:xlink="http://www.w3.org/1999/xlink" content-type="dwc:verbatimCoordinates" xlink:type="simple">30.0666, -99.3333</named-content><sup>7</sup>, 546m, J McHenry 27.vi.1941 [EU053, 1♀, AMNH]; <bold>Kleberg Co.:</bold> Kingsville, <named-content xmlns:xlink="http://www.w3.org/1999/xlink" content-type="dwc:verbatimCoordinates" xlink:type="simple">27.5156, -97.8558</named-content><sup>6</sup>, 18m, [EU063, 1♂, AMNH, EU037, 1♂, AMNH]; Kingsville, <named-content xmlns:xlink="http://www.w3.org/1999/xlink" content-type="dwc:verbatimCoordinates" xlink:type="simple">27.5156, -97.8558</named-content><sup>6</sup>, 18m, JC Cross 31.xii.1944 [EU065, 1♂, AMNH]; Kingsville, <named-content xmlns:xlink="http://www.w3.org/1999/xlink" content-type="dwc:verbatimCoordinates" xlink:type="simple">27.5156, -97.8558</named-content><sup>6</sup>, 18m, JC Cross 1.xi.1947 [EU066, 1♂, AMNH]; <bold>LaSalle Co.:</bold> 9mi W of Fowlerton on Hwy 97, <named-content xmlns:xlink="http://www.w3.org/1999/xlink" content-type="dwc:verbatimCoordinates" xlink:type="simple">28.4534, -98.9598</named-content><sup>4</sup>, 110m, EG Riley 11.x.2003 [EU099, 1♂, AUMNH]; <bold>Midland Co.:</bold> Midland, <named-content xmlns:xlink="http://www.w3.org/1999/xlink" content-type="dwc:verbatimCoordinates" xlink:type="simple">31.9973, -102.0779</named-content><sup>6</sup>, 848m, M Dilley Summer 2002 [EU082, 1♂, AUMNH]; <bold>Nueces Co.:</bold> Robstown, <named-content xmlns:xlink="http://www.w3.org/1999/xlink" content-type="dwc:verbatimCoordinates" xlink:type="simple">27.7900, -97.6686</named-content><sup>6</sup>, 21m, 14.x.1968 [EU035, 1♂, AMNH]; Robstown, <named-content xmlns:xlink="http://www.w3.org/1999/xlink" content-type="dwc:verbatimCoordinates" xlink:type="simple">27.7900, -97.6686</named-content><sup>6</sup>, 21m, Richard 10.ix.1968 [EU055, 1♂, AMNH]; <bold>Sabine Co.:</bold> 9mi E of Hemphill, “Beech Bottom”, <named-content xmlns:xlink="http://www.w3.org/1999/xlink" content-type="dwc:verbatimCoordinates" xlink:type="simple">31.3405, -93.6948</named-content><sup>5</sup>, 58m, Anderson, Morris 15.xi.1985 [EU087, 1♀, 2♂, TAMU]; <bold>San Patricio Co.:</bold> 8mi NE of Sinton, <named-content xmlns:xlink="http://www.w3.org/1999/xlink" content-type="dwc:verbatimCoordinates" xlink:type="simple">28.087, -97.3741</named-content><sup>5</sup>, 10m, HE Laughlin 15.x.1959 [EU019, 1♂, AMNH]; <bold>Starr Co.:</bold> <named-content xmlns:xlink="http://www.w3.org/1999/xlink" content-type="dwc:verbatimCoordinates" xlink:type="simple">26.5666, -98.7333</named-content><sup>7</sup>, 135m, V Wilder 25.ix.1940 [EU043, 1♀, AMNH]; Near Hwy 83, 2.5mi W of Sullivan City, <named-content xmlns:xlink="http://www.w3.org/1999/xlink" content-type="dwc:verbatimCoordinates" xlink:type="simple">26.2894, -98.5938</named-content><sup>4</sup>, 58m, WR Icenogle 6.ix.1974 [EU067, 1♂, AUMNH]; <bold>Sutton Co.:</bold> <named-content xmlns:xlink="http://www.w3.org/1999/xlink" content-type="dwc:verbatimCoordinates" xlink:type="simple">30.5166, -100.6333</named-content><sup>7</sup>, 647m, L Pierce 17.ii.1973 [EU005, 1♂, AMNH]; <bold>Travis Co.:</bold> SRD University of Texas Campus, <named-content xmlns:xlink="http://www.w3.org/1999/xlink" content-type="dwc:verbatimCoordinates" xlink:type="simple">30.2918, -97.7385</named-content><sup>3</sup>, 168m, WH McAlister 10.ii.1956 [EU006, 1♀, AMNH]; 5mi E of Austin, <named-content xmlns:xlink="http://www.w3.org/1999/xlink" content-type="dwc:verbatimCoordinates" xlink:type="simple">30.3392, -97.5926</named-content><sup>6</sup>, 183m, WF Blair 21.i.1957 [EU020, 1♂, AMNH]; Austin, <named-content xmlns:xlink="http://www.w3.org/1999/xlink" content-type="dwc:verbatimCoordinates" xlink:type="simple">30.2669, -97.7428</named-content><sup>3</sup>, 153m, 1.iii.2005 [EU034, 1♀, AMNH]; Austin, <named-content xmlns:xlink="http://www.w3.org/1999/xlink" content-type="dwc:verbatimCoordinates" xlink:type="simple">30.2669, -97.7428</named-content><sup>3</sup>, 153m, Casteel 3.xii.1945 [EU041, 1♂, AMNH]; Austin, <named-content xmlns:xlink="http://www.w3.org/1999/xlink" content-type="dwc:verbatimCoordinates" xlink:type="simple">30.2669, -97.7428</named-content><sup>3</sup>, 153m, 29.xi.1945 [EU054, 1♀, AMNH]; Austin, <named-content xmlns:xlink="http://www.w3.org/1999/xlink" content-type="dwc:verbatimCoordinates" xlink:type="simple">30.2669, -97.7428</named-content><sup>3</sup>, 153m, 31.xii.1971 [EU070, 1♀, 2♂, AMNH]; Austin Caverns, <named-content xmlns:xlink="http://www.w3.org/1999/xlink" content-type="dwc:verbatimCoordinates" xlink:type="simple">30.2969, -97.7743</named-content><sup>6</sup>, 152m, B Russel 3.x.1964 [EU072, 1♂, AMNH]; Austin, <named-content xmlns:xlink="http://www.w3.org/1999/xlink" content-type="dwc:verbatimCoordinates" xlink:type="simple">30.2669, -97.7428</named-content><sup>3</sup>, 153m, 31.xii.2003 [EU076 Paratype, 1♀, AMNH]; Austin, 30.2671 Austin, 30.2671<sup>6</sup>, 148m, J Heskett xii.2003 [EU083, 1♂, TAMU]; Austin, 30.2671 Austin, 30.2671<sup>6</sup>, 148m, 1.vii.1983 [UMM460, 1♂, AMNH]; <bold>Ward Co.:</bold> 5mi N of Monahans, <named-content xmlns:xlink="http://www.w3.org/1999/xlink" content-type="dwc:verbatimCoordinates" xlink:type="simple">31.6352, -102.9727</named-content><sup>5</sup>, 808m, J Brown 7.xi.1993 [EU051, 1♂, AMNH]; <bold>Webb Co.:</bold> Near Hwy 83, 1.8mi N of jct w/Hwy 35, <named-content xmlns:xlink="http://www.w3.org/1999/xlink" content-type="dwc:verbatimCoordinates" xlink:type="simple">27.7889, -99.4557</named-content><sup>1</sup>, 213m, JE Bond 7.viii.1997 [EU107, 1♀, AUMNH]; Near Hwy 83, 1.8mi N of jct w/Hwy 35, <named-content xmlns:xlink="http://www.w3.org/1999/xlink" content-type="dwc:verbatimCoordinates" xlink:type="simple">27.7889, -99.4557</named-content><sup>1</sup>, 213m, JE Bond 7.viii.1997 [EU057, 077, 078, 079, 4♀, AMNH]; Near Hwy 83, 1.8mi N of jct w/Hwy 35, <named-content xmlns:xlink="http://www.w3.org/1999/xlink" content-type="dwc:verbatimCoordinates" xlink:type="simple">27.7889, -99.4557</named-content><sup>1</sup>, 213m, WR Icenogle 8.ix.1974 [EU016, 1♀, AUMNH]; Near Hwy 83, 1.8mi N of jct w/Hwy 35, <named-content xmlns:xlink="http://www.w3.org/1999/xlink" content-type="dwc:verbatimCoordinates" xlink:type="simple">27.7889, -99.4557</named-content><sup>1</sup>, 213m, WR Icenogle 8.ix.1974 [EU059, 1♀, AUMNH]; <bold>Zapata Co.:</bold> 35mi NW of Rio Grande City on Rt 83, <named-content xmlns:xlink="http://www.w3.org/1999/xlink" content-type="dwc:verbatimCoordinates" xlink:type="simple">26.7299, -99.1124</named-content><sup>3</sup>, 350m, S Mulaik [EU045, 1♀, 2 juv, AMNH].</p></tp:treatment-sec><tp:treatment-sec sec-type="Distribution"><title>Distribution.</title><p>Widely distributed throughout Texas and northern/central Mexico (<xref ref-type="fig" rid="F1">Fig. 1</xref>).</p></tp:treatment-sec><tp:treatment-sec sec-type="Remarks"><title>Remarks.</title><p>Without doubt this species, as circumscribed herein, represents multiple species, likely cryptic. Until additional data are available (e.g., molecules) we have chosen to be conservative and strictly apply a morphological species concept as described above.</p></tp:treatment-sec><tp:treatment-sec><!--Section generated to contain objects referenced in tp:taxon-treatment.--><fig id="F1" position="float" orientation="portrait"><label>Figure 1.</label><caption><p>Distribution of known <italic><tp:taxon-name>Eucteniza</tp:taxon-name></italic> species.</p></caption><graphic xmlns:xlink="http://www.w3.org/1999/xlink" xlink:href="ZooKeys-356-031-g001.jpg" position="float" orientation="portrait" xlink:type="simple"/></fig></tp:treatment-sec><ref-list><ref id="B13"><mixed-citation xmlns:xlink="http://www.w3.org/1999/xlink" xlink:type="simple"><person-group><name name-style="western"><surname>Cambridge</surname><given-names>FOP-</given-names></name></person-group> (<year>1897</year>) <article-title>VII.—On cteniform spiders from the Lower Amazons and other regions of North and South America, with list of all known species of these groups hitherto recorded from the New World.</article-title><source>The Annals and Magazine of Natural History</source><volume>19</volume>(<issue>109</issue>): <fpage>52</fpage>–<lpage>106</lpage>. doi: <ext-link ext-link-type="uri" xlink:href="http://dx.doi.org/10.1080/00222939708680507" xlink:type="simple">10.1080/00222939708680507</ext-link></mixed-citation></ref><ref id="B26"><mixed-citation xmlns:xlink="http://www.w3.org/1999/xlink" xlink:type="simple"><person-group><name name-style="western"><surname>Chamberlin</surname><given-names>RV</given-names></name><name name-style="western"><surname>Ivie</surname><given-names>W</given-names></name></person-group> (<year>1945</year>) <article-title>On some Nearctic mygalomorph spiders.</article-title><source>Annals of the Entomological Society of America</source><volume>38</volume>: <fpage>549</fpage>–<lpage>558</lpage>.</mixed-citation></ref><ref id="B9"><mixed-citation xmlns:xlink="http://www.w3.org/1999/xlink" xlink:type="simple"><person-group><name name-style="western"><surname>Bond</surname><given-names>JE</given-names></name><name name-style="western"><surname>Opell</surname><given-names>BD</given-names></name></person-group> (<year>2002</year>) <article-title>Phylogeny and taxonomy of the genera of south-western North American Euctenizinae trapdoor spiders and their relatives (Araneae:  Mygalomorphae, Cyrtaucheniidae).</article-title><source>Zoological Journal of the Linnaean Society</source><volume>136</volume>: <fpage>487</fpage>-<lpage>534</lpage>. doi: <ext-link ext-link-type="uri" xlink:href="http://dx.doi.org/10.1046/j.1096-3642.2002.00035.x" xlink:type="simple">10.1046/j.1096-3642.2002.00035.x</ext-link></mixed-citation></ref><ref id="B14"><mixed-citation xmlns:xlink="http://www.w3.org/1999/xlink" xlink:type="simple"><person-group><name name-style="western"><surname>Cambridge</surname><given-names>OP-</given-names></name></person-group> (<year>1895</year>) <article-title>Arachnida. Araneida. <italic>Biologia Centrali-Americana, Zoology</italic>.</article-title><source>London</source><volume>1</volume>: <fpage>145</fpage>-<lpage>160</lpage>.</mixed-citation></ref><ref id="B15"><mixed-citation xmlns:xlink="http://www.w3.org/1999/xlink" xlink:type="simple"><person-group><name name-style="western"><surname>Chamberlin</surname><given-names>RV</given-names></name></person-group> (<year>1940</year>) <article-title>A new trap-door spider from Texas.</article-title><source>Proceedings of the Biological Society of Washington</source><volume>53</volume>: <fpage>5</fpage>-<lpage>6</lpage>.</mixed-citation></ref><ref id="B16"><mixed-citation xmlns:xlink="http://www.w3.org/1999/xlink" xlink:type="simple"><person-group><name name-style="western"><surname>Gertsch</surname><given-names>WJ</given-names></name><name name-style="western"><surname>Mulaik</surname><given-names>S</given-names></name></person-group> (<year>1940</year>) <article-title>The spiders of Texas.</article-title><publisher-name>American Museum of Natural History</publisher-name>.</mixed-citation></ref></ref-list></tp:taxon-treatment>
