# Supplementary material for: Taxonomic revision of the Trapdoor spider genus Eucteniza Ausserer (Araneae, Mygalomorphae, Euctenizidae)
Source: Zookeys. 2013 Nov 28;(356):31–67. doi: 10.3897/zookeys.356.6227 (PMC3867109; doi:10.3897/zookeys.356.6227)
Supplement: XML Treatment for Eucteniza cabowabo [file zookeys.356.6227-treatment9.xml]

<!DOCTYPE tp:taxon-treatment
  PUBLIC "-//TaxonX//DTD Taxonomic Treatment Publishing DTD v0 20100105//EN" "tax-treatment-NSO.dtd">
<tp:taxon-treatment xmlns:tp="http://www.plazi.org/taxpub"><tp:treatment-meta><mixed-citation publication-type="journal"><person-group><name><surname>Bond</surname><given-names>Jason E.</given-names></name><name><surname>Godwin</surname><given-names>Rebecca L.</given-names></name></person-group><article-title>Taxonomic revision of the Trapdoor spider genus <italic>Eucteniza</italic> Ausserer (Araneae, Mygalomorphae, Euctenizidae)</article-title><source>Zookeys</source><day>28</day><month>11</month><year>2013</year><volume>2013</volume><issue>356</issue><fpage>31</fpage><lpage>67</lpage><pub-id pub-id-type="doi">10.3897/zookeys.356.6227</pub-id></mixed-citation></tp:treatment-meta><tp:nomenclature><tp:taxon-name>
                        <tp:taxon-name-part taxon-name-part-type="genus">Eucteniza</tp:taxon-name-part>
                        <tp:taxon-name-part taxon-name-part-type="species">cabowabo</tp:taxon-name-part>
                        <object-id xmlns:xlink="http://www.w3.org/1999/xlink" content-type="zoobank" xlink:type="simple">http://zoobank.org/CE5B7237-6056-4899-BA7B-67CC0AE7F4AB</object-id>
                        <object-id xmlns:xlink="http://www.w3.org/1999/xlink" xlink:type="simple">http://species-id.net/wiki/Eucteniza_cabowabo</object-id>
                    </tp:taxon-name><tp:taxon-status xmlns:xlink="http://www.w3.org/1999/xlink" xlink:type="simple">sp. n.</tp:taxon-status><xref>‘The Cabo Wabo Trapdoor Spider’</xref><xref ref-type="fig" rid="F1">Figs 1</xref><xref ref-type="fig" rid="F9">, 37–42</xref></tp:nomenclature><tp:treatment-sec sec-type="Type material"><title>Type material.</title><p>Male holotype and female paratype (EU096), from Baja California Sur, Mexico, 8mi SE of La Paz, <named-content xmlns:xlink="http://www.w3.org/1999/xlink" content-type="dwc:verbatimCoordinates" xlink:type="simple">24.0338, -110.2331</named-content><sup>4</sup>, 287m, coll. E. L. Sleeper, F. J. Moore 13.x.1968. Male holotype and female paratype deposited in AMNH.</p></tp:treatment-sec><tp:treatment-sec sec-type="Etymology"><title>Etymology.</title><p>The specific epithet is a noun taken in apposition inspired by Sammy Hagar’s club and restaurant, Cabo Wabo, in Cabo San Lucas.</p></tp:treatment-sec><tp:treatment-sec sec-type="Diagnosis"><title>Diagnosis.</title><p>Male <italic><tp:taxon-name>Eucteniza cabowabo</tp:taxon-name></italic> specimens differ from all other <italic><tp:taxon-name>Eucteniza</tp:taxon-name></italic> specimens by having a very slender leg I tibia and metatarsus with thin ventral megaspines (<xref ref-type="fig" rid="F2">Figs 3</xref>–<xref ref-type="fig" rid="F9">40</xref>, <xref ref-type="fig" rid="F9">42</xref>); PME’s reduced in size. The single <italic><tp:taxon-name>Eucteniza cabowabo</tp:taxon-name></italic> female paratype lacks PME’s; due to the lack of specimens it is not clear whether this is a diagnostic feature or the specimen is aberrant.</p><fig id="F9" position="float" orientation="portrait"><label>Figures 37–42.</label><caption><p><italic><tp:taxon-name>Eucteniza cabowabo</tp:taxon-name></italic> sp. n. from Mexico, Baja California Surmale holotype <bold>37</bold> habitus [832094] <bold>38</bold> retrolateral aspect, leg I [832064] <bold>39</bold> prolateral aspect, leg I [832060] <bold>40</bold> retrolateral aspect, leg II [832066] <bold>41</bold> retrolateral aspect, pedipalp [832068] <bold>42</bold> line drawings, leg I retrolateral and prolateral (tibia) aspects.</p></caption><graphic xmlns:xlink="http://www.w3.org/1999/xlink" xlink:href="ZooKeys-356-031-g009.jpg" position="float" orientation="portrait" xlink:type="simple"/></fig></tp:treatment-sec><tp:treatment-sec sec-type="Description of male holotype"><title>Description of male holotype.</title><p><italic>Specimen preparation and condition</italic>. Specimen preserved in 70% EtOH. Pedipalp, leg I, and leg II left side removed, stored in vial with specimen. Coloration faded. <italic>General coloration</italic>. Carapace dark reddish brown 2.5YR 2.5/4 (<xref ref-type="fig" rid="F9">Fig. 37</xref>). Abdomen very dusky red 2.5YR 2.5/2. <italic>Cephalothorax</italic>. Carapace 5.25 long, 4.19 wide, glabrous, lacks fringe, pars cephalica low. Foveal groove deep and procurved. Tubercle absent. AER slightly procurved, PER slightly recurved. AME slightly larger in diameter than PME. Sternum moderately setose, STRl 3.04, STRw 2.48. Posterior sternal sigilla large, irregularly shaped, and contiguous, medial pair anterior sigilla more centrally positioned, irregularly shaped. Chelicerae with anterior tooth row comprising 6 teeth, posterior margin with single straight row of 4 teeth. Lacks palpal and labium cuspules, LBw 0.83, LBl 0.45. Rastellum consists of 8 spines. <italic>Abdomen</italic>. Moderately setose. <italic>Legs</italic>. Leg I: 5.44, 2.38, 3.88, 4.19, 2.31; leg IV: 5.69, 2.38, 4.69, 4.75, 3.19. Light scopulae on legs I, II, III, IV. Tarsus with 10 trichobothria, widely spread. Leg I spination; TSp 3, TSr 0, TSrd 0 (<xref ref-type="fig" rid="F9">Figs 38</xref>, <xref ref-type="fig" rid="F9">39</xref>, <xref ref-type="fig" rid="F9">42</xref>). <italic>Pedipalp</italic>. PTw 1.36, PTl 2.60, Bl 1.35 (<xref ref-type="fig" rid="F9">Fig. 41</xref>).</p></tp:treatment-sec><tp:treatment-sec sec-type="Variation"><title>Variation.</title><p>Known only from the type specimens and one other male.</p></tp:treatment-sec><tp:treatment-sec sec-type="Description of female paratype"><title>Description of female paratype.</title><p><italic>Specimen preparation and condition</italic>. Specimen preserved in same manner as male holotype. <italic>Color</italic>. Carapace dark red 2.5YR 3/6. Spinnerets light yellow. <italic>Cephalothorax</italic>. Carapace 7.0 long, 4.81 wide, glabrous. Lacks fringe. Foveal groove deep and procurved. Tubercle absent. AER very slightly procurved, PER straight. PME absent. Sternum moderately setose, STRl 4.60, STRw 3.20. Posterior sigilla large and nearly contiguous, medial anterior sigilla relatively large and positioned more towards center. Chelicerae anterior tooth row armed with 6 teeth with posterior margin comprising 4 teeth. Palpal cuspules numerous and widespread across endites; labium with 12 cuspules, LBw 1.26, LBl 0.77. Rastellum consists of 14 spines positioned on a mound. <italic>Walking legs</italic>. Leg I 12.40 long. Tarsus I with 12 widely scattered trichobothria. Legs I, II with heavy, asymmetric scopulae. PTLs 25, TBs 16. Preening combs absent. Spermathecae not with specimen, presumed lost.</p></tp:treatment-sec><tp:treatment-sec sec-type="Variation"><title>Variation.</title><p>Known only from the female paratype specimen.</p></tp:treatment-sec><tp:treatment-sec sec-type="Additional material examined"><title>Additional material examined.</title><p><bold>Mexico: Baja California Sur:</bold> 6mi E of Cabo San Lucus, <named-content xmlns:xlink="http://www.w3.org/1999/xlink" content-type="dwc:verbatimCoordinates" xlink:type="simple">22.9248, -109.8187</named-content><sup>4</sup>, 12m, H Ridgeway 13.i.1974 [EU093, 1♂, AMNH].</p></tp:treatment-sec><tp:treatment-sec sec-type="Distribution"><title>Distribution.</title><p>Known from La Paz and Los Cabos municipalities of Baja California Sur, Mexico (<xref ref-type="fig" rid="F1">Fig. 1</xref>).</p></tp:treatment-sec><tp:treatment-sec><!--Section generated to contain objects referenced in tp:taxon-treatment.--><fig id="F1" position="float" orientation="portrait"><label>Figure 1.</label><caption><p>Distribution of known <italic><tp:taxon-name>Eucteniza</tp:taxon-name></italic> species.</p></caption><graphic xmlns:xlink="http://www.w3.org/1999/xlink" xlink:href="ZooKeys-356-031-g001.jpg" position="float" orientation="portrait" xlink:type="simple"/></fig><fig id="F2" position="float" orientation="portrait"><label>Figures 2–7.</label><caption><p>Standard light microscopy views of female <italic><tp:taxon-name>Eucteniza relata</tp:taxon-name></italic> (O.P.-Cambridge, 1895) from Hidalgo Co., TX. <bold>2</bold> dorsal view <bold>3</bold> side view <bold>4</bold> ventral view of sternum, labium and palpal endites <bold>5</bold> right leg I, retrolateral view <bold>6</bold> left leg III, prolateral view <bold>7</bold> left leg IV, prolateral view.</p></caption><graphic xmlns:xlink="http://www.w3.org/1999/xlink" xlink:href="ZooKeys-356-031-g002.jpg" position="float" orientation="portrait" xlink:type="simple"/></fig></tp:treatment-sec></tp:taxon-treatment>
