# Supplementary material for: Taxonomic revision of the Trapdoor spider genus Eucteniza Ausserer (Araneae, Mygalomorphae, Euctenizidae)
Source: Zookeys. 2013 Nov 28;(356):31–67. doi: 10.3897/zookeys.356.6227 (PMC3867109; doi:10.3897/zookeys.356.6227)
Supplement: XML Treatment for Eucteniza huasteca [file zookeys.356.6227-treatment10.xml]

<!DOCTYPE tp:taxon-treatment
  PUBLIC "-//TaxonX//DTD Taxonomic Treatment Publishing DTD v0 20100105//EN" "tax-treatment-NSO.dtd">
<tp:taxon-treatment xmlns:tp="http://www.plazi.org/taxpub"><tp:treatment-meta><mixed-citation publication-type="journal"><person-group><name><surname>Bond</surname><given-names>Jason E.</given-names></name><name><surname>Godwin</surname><given-names>Rebecca L.</given-names></name></person-group><article-title>Taxonomic revision of the Trapdoor spider genus <italic>Eucteniza</italic> Ausserer (Araneae, Mygalomorphae, Euctenizidae)</article-title><source>Zookeys</source><day>28</day><month>11</month><year>2013</year><volume>2013</volume><issue>356</issue><fpage>31</fpage><lpage>67</lpage><pub-id pub-id-type="doi">10.3897/zookeys.356.6227</pub-id></mixed-citation></tp:treatment-meta><tp:nomenclature><tp:taxon-name>
                        <tp:taxon-name-part taxon-name-part-type="genus">Eucteniza</tp:taxon-name-part>
                        <tp:taxon-name-part taxon-name-part-type="species">huasteca</tp:taxon-name-part>
                        <object-id xmlns:xlink="http://www.w3.org/1999/xlink" content-type="zoobank" xlink:type="simple">http://zoobank.org/2E8ECBC1-E7D7-469C-AEE1-975C8BD0520E</object-id>
                        <object-id xmlns:xlink="http://www.w3.org/1999/xlink" xlink:type="simple">http://species-id.net/wiki/Eucteniza_huasteca</object-id>
                    </tp:taxon-name><tp:taxon-status xmlns:xlink="http://www.w3.org/1999/xlink" xlink:type="simple">sp. n.</tp:taxon-status><xref>‘The Huasteca Canyon Trapdoor Spider’</xref><xref ref-type="fig" rid="F1">Figs 1</xref><xref ref-type="fig" rid="F10">, 43–47</xref></tp:nomenclature><tp:treatment-sec sec-type="Type material"><title>Type material.</title><p>Male holotype (EU052), from Nuevo Leon, Mexico, at La Huasteca Canyon, 3mi SW of Santa Catarina, <named-content xmlns:xlink="http://www.w3.org/1999/xlink" content-type="dwc:verbatimCoordinates" xlink:type="simple">25.6544, -100.5075</named-content><sup>4</sup>, 1114m, coll. L. Malarat 11.viii.1978; deposited in AMNH.</p></tp:treatment-sec><tp:treatment-sec sec-type="Etymology"><title>Etymology.</title><p>The specific epithet is a noun taken in apposition and is in reference to the type locality.</p></tp:treatment-sec><tp:treatment-sec sec-type="Diagnosis"><title>Diagnosis.</title><p>Male <italic><tp:taxon-name>Eucteniza huasteca</tp:taxon-name></italic> type specimen differs from all other <italic><tp:taxon-name>Eucteniza</tp:taxon-name></italic> species on the basis of its very small size, very pale yellow coloration, and by having a distinct patch of spines on the distal aspect of the palpal tibia (<xref ref-type="fig" rid="F10">Figs 43</xref>, <xref ref-type="fig" rid="F10">44</xref>, <xref ref-type="fig" rid="F10">47</xref>); other species are typically larger in size, darker in coloration, and lack similar palpal tibia spination.</p><fig id="F10" position="float" orientation="portrait"><label>Figures 43–47.</label><caption><p><italic><tp:taxon-name>Eucteniza huasteca</tp:taxon-name></italic> sp. n. from Nuevo Leon, Mexico male holotype <bold>43</bold> retrolateral aspect, leg I [832040] <bold>44</bold> prolateral aspect, leg I [832036] <bold>45</bold> retrolateral aspect, leg II [832042] <bold>46</bold> retrolateral aspect, pedipalp [832044] <bold>47</bold> line drawings, leg I retrolateral and prolateral (tibia) aspects; prolateral aspect tibia leg II.</p></caption><graphic xmlns:xlink="http://www.w3.org/1999/xlink" xlink:href="ZooKeys-356-031-g010.jpg" position="float" orientation="portrait" xlink:type="simple"/></fig></tp:treatment-sec><tp:treatment-sec sec-type="Description of male holotype"><title>Description of male holotype.</title><p><italic>Specimen preparation and condition</italic>. Specimen preserved in 70% EtOH. Pedipalp, legs I, II removed, stored in vial with specimen. Coloration faded. <italic>General coloration</italic>. Carapace yellowish red 5YR 5/8. Abdomen reddish yellow 7.5YR 6/8. <italic>Cephalothorax</italic>. Carapace 3.48 long, 2.53 wide, glabrous with sparse posterior fringe, pars cephalica low. Foveal groove procurved. Eyes slightly elevated. AER straight, PER slightly recurved. AME and PME subequal. Sternum with long setae, STRl 2.06, STRw 1.50. Posterior sternal sigilla large and elongate, but separated, anterior pairs marginal, difficult to see. Chelicerae with anterior tooth row comprising 6 teeth, posterior margin with 3 small denticles. Palpal endites and labium lack cuspules, LBw 0.54, LBl 0.28. Rastellum consists of 6 spines. <italic>Abdomen</italic>. Long thin setae. <italic>Legs</italic>. Leg I: 3.09, 1.47, 2.22, 2.22, 1.34; leg IV: 3.13, 1.25, 3.03, 2.81, 1.47. Very light scopulae on legs I-II. Tarsus with 4 trichobothria. Leg I spination pattern; TSp 6, TSr 0, TSrd 0 (<xref ref-type="fig" rid="F10">Figs 43</xref>, <xref ref-type="fig" rid="F10">44</xref>, <xref ref-type="fig" rid="F10">47</xref>); Leg II spination pattern <xref ref-type="fig" rid="F10">Figs 45</xref>, <xref ref-type="fig" rid="F10">47</xref>. <italic>Pedipalp</italic>. PTw 0.56, PTl 1.41, Bl 0.73. Embolus slender (<xref ref-type="fig" rid="F10">Fig. 46</xref>).</p></tp:treatment-sec><tp:treatment-sec sec-type="Variation"><title>Variation.</title><p>Known only from the type specimen.</p></tp:treatment-sec><tp:treatment-sec sec-type="Description of female"><title>Description of female.</title><p>Known only from the male holotype specimen.</p></tp:treatment-sec><tp:treatment-sec sec-type="Distribution"><title>Distribution.</title><p>Known from Nueva Leon, Mexico, at La Huasteca Canyon (<xref ref-type="fig" rid="F1">Fig. 1</xref>).</p></tp:treatment-sec><tp:treatment-sec><!--Section generated to contain objects referenced in tp:taxon-treatment.--><fig id="F1" position="float" orientation="portrait"><label>Figure 1.</label><caption><p>Distribution of known <italic><tp:taxon-name>Eucteniza</tp:taxon-name></italic> species.</p></caption><graphic xmlns:xlink="http://www.w3.org/1999/xlink" xlink:href="ZooKeys-356-031-g001.jpg" position="float" orientation="portrait" xlink:type="simple"/></fig></tp:treatment-sec></tp:taxon-treatment>
