# Supplementary material for: Taxonomic revision of the Trapdoor spider genus Eucteniza Ausserer (Araneae, Mygalomorphae, Euctenizidae)
Source: Zookeys. 2013 Nov 28;(356):31–67. doi: 10.3897/zookeys.356.6227 (PMC3867109; doi:10.3897/zookeys.356.6227)
Supplement: XML Treatment for Eucteniza zapatista [file zookeys.356.6227-treatment11.xml]

<!DOCTYPE tp:taxon-treatment
  PUBLIC "-//TaxonX//DTD Taxonomic Treatment Publishing DTD v0 20100105//EN" "tax-treatment-NSO.dtd">
<tp:taxon-treatment xmlns:tp="http://www.plazi.org/taxpub"><tp:treatment-meta><mixed-citation publication-type="journal"><person-group><name><surname>Bond</surname><given-names>Jason E.</given-names></name><name><surname>Godwin</surname><given-names>Rebecca L.</given-names></name></person-group><article-title>Taxonomic revision of the Trapdoor spider genus <italic>Eucteniza</italic> Ausserer (Araneae, Mygalomorphae, Euctenizidae)</article-title><source>Zookeys</source><day>28</day><month>11</month><year>2013</year><volume>2013</volume><issue>356</issue><fpage>31</fpage><lpage>67</lpage><pub-id pub-id-type="doi">10.3897/zookeys.356.6227</pub-id></mixed-citation></tp:treatment-meta><tp:nomenclature><tp:taxon-name>
                        <tp:taxon-name-part taxon-name-part-type="genus">Eucteniza</tp:taxon-name-part>
                        <tp:taxon-name-part taxon-name-part-type="species">zapatista</tp:taxon-name-part>
                        <object-id xmlns:xlink="http://www.w3.org/1999/xlink" content-type="zoobank" xlink:type="simple">http://zoobank.org/D1B109F8-8692-4CCC-BBA6-57FF7EDAAFE2</object-id>
                        <object-id xmlns:xlink="http://www.w3.org/1999/xlink" xlink:type="simple">http://species-id.net/wiki/Eucteniza_zapatista</object-id>
                    </tp:taxon-name><tp:taxon-status xmlns:xlink="http://www.w3.org/1999/xlink" xlink:type="simple">sp. n.</tp:taxon-status><xref>‘The Zapatista Trapdoor Spider’</xref><xref ref-type="fig" rid="F1">Figs 1</xref><xref ref-type="fig" rid="F11">, 48–52</xref></tp:nomenclature><tp:treatment-sec sec-type="Type material"><title>Type material.</title><p>Male holotype (EU012), from Paso de Cortes, Puebla, Mexico, <named-content xmlns:xlink="http://www.w3.org/1999/xlink" content-type="dwc:verbatimCoordinates" xlink:type="simple">19.1167, -98.7667</named-content><sup>6</sup>, 3000m, coll. C. Bolivar 18.vii.1943. Male holotype deposited in AMNH.</p></tp:treatment-sec><tp:treatment-sec sec-type="Etymology"><title>Etymology.</title><p>The specific epithet is a noun taken in apposition and is in reference to the common name used for the Mexican Liberation Army of the South (Ejército Libertador del Sur) led by Emiliano Zapata (1879-1919).</p></tp:treatment-sec><tp:treatment-sec sec-type="Diagnosis"><title>Diagnosis.</title><p>Male <italic><tp:taxon-name>Eucteniza zapatista</tp:taxon-name></italic> leg I morphology is similar to <italic><tp:taxon-name>Eucteniza diablo</tp:taxon-name></italic> however it lacks tarsal spines and has a more inflated or swollen tibia (<xref ref-type="fig" rid="F11">Figs 48</xref>, <xref ref-type="fig" rid="F11">49</xref>, <xref ref-type="fig" rid="F11">52</xref>). Males can be further distinguished from all other species by having an extensive patch of spines on the retrolateral distal aspect of the palpal tibia (<xref ref-type="fig" rid="F11">Figs 51</xref>, <xref ref-type="fig" rid="F11">52</xref>).</p><fig id="F11" position="float" orientation="portrait"><label>Figures 48–52.</label><caption><p><italic><tp:taxon-name>Eucteniza zapatista</tp:taxon-name></italic> sp. n. from Paso de Cortes, Puebla, Mexico, male holotype <bold>48</bold> retrolateral aspect, leg I [832010] <bold>49</bold> prolateral aspect, leg I [832006] <bold>50</bold> retrolateral aspect, leg II [832012] <bold>51</bold> retrolateral aspect, pedipalp [832014] <bold>52</bold> line drawings, leg I retrolateral aspect; pedipalp, retrolateral aspect.</p></caption><graphic xmlns:xlink="http://www.w3.org/1999/xlink" xlink:href="ZooKeys-356-031-g011.jpg" position="float" orientation="portrait" xlink:type="simple"/></fig></tp:treatment-sec><tp:treatment-sec sec-type="Description of male holotype"><title>Description of male holotype.</title><p><italic>Specimen preparation and condition</italic>. Specimen preserved in 70% EtOH. Pedipalp, legs I, II removed, stored in vial with specimen. Coloration faded. <italic>General coloration</italic>. Carapace dark reddish brown 2.5YR 3/4. Abdomen reddish black 2.5YR 2.5/1. <italic>Cephalothorax</italic>. Carapace 6.13 long and 5.56 wide, with dense fringe of black setae. Foveal groove deep and procurved. AME slightly elevated in center. AER and PER relatively straight. AME slightly larger in diameter than PME. Sternum moderately setose, STRl 3.56, STRw 3.24. Posterior sternal sigilla large, elongate and contiguous, medial pair of anterior sigilla moderate in size and inset, anterior pair small and marginal. Chelicerae with anterior tooth row comprising 9 teeth, posterior margin with patch of approximately 20 small denticles. Palpal endites with very small, evenly distributed, poorly defined cuspules, LBw 1.26, LBl 0.75. Rastellum consists of 6 spines on a mound. <italic>Legs</italic>. Leg I 5.69, 3.00, 3.76, 3.68, 2.13; leg IV: 5.31, 2.80, 4.36, 4.80, 2.60. Very light tarsal scopulae on legs I, II, III. Leg I tibia with 2 very stout, short megaspines with prominent base; TSp 0, TSr 0, TSrd 0 (<xref ref-type="fig" rid="F11">Figs 48</xref>, <xref ref-type="fig" rid="F11">49</xref>, <xref ref-type="fig" rid="F11">52</xref>); Leg II spination <xref ref-type="fig" rid="F11">Fig. 50</xref>. <italic>Pedipalp</italic>. PTw 1.36, PTl 3.32, Bl 1.50. Embolus slightly flared tip; dense spine patch tibia distal retrolateral aspect (<xref ref-type="fig" rid="F11">Figs 51</xref>, <xref ref-type="fig" rid="F11">52</xref>).</p></tp:treatment-sec><tp:treatment-sec sec-type="Variation"><title>Variation.</title><p>Known only from the single type specimen.</p></tp:treatment-sec><tp:treatment-sec sec-type="Description of female"><title>Description of female.</title><p>Known only from the male holotype specimen.</p></tp:treatment-sec><tp:treatment-sec sec-type="Distribution"><title>Distribution.</title><p>Known only from the type locality, municipality of Puebla, Mexico (<xref ref-type="fig" rid="F1">Fig. 1</xref>).</p></tp:treatment-sec><tp:treatment-sec><!--Section generated to contain objects referenced in tp:taxon-treatment.--><fig id="F1" position="float" orientation="portrait"><label>Figure 1.</label><caption><p>Distribution of known <italic><tp:taxon-name>Eucteniza</tp:taxon-name></italic> species.</p></caption><graphic xmlns:xlink="http://www.w3.org/1999/xlink" xlink:href="ZooKeys-356-031-g001.jpg" position="float" orientation="portrait" xlink:type="simple"/></fig></tp:treatment-sec></tp:taxon-treatment>
