# Supplementary material for: Taxonomic revision of the Trapdoor spider genus Eucteniza Ausserer (Araneae, Mygalomorphae, Euctenizidae)
Source: Zookeys. 2013 Nov 28;(356):31–67. doi: 10.3897/zookeys.356.6227 (PMC3867109; doi:10.3897/zookeys.356.6227)
Supplement: XML Treatment for Eucteniza chichimeca [file zookeys.356.6227-treatment12.xml]

<!DOCTYPE tp:taxon-treatment
  PUBLIC "-//TaxonX//DTD Taxonomic Treatment Publishing DTD v0 20100105//EN" "tax-treatment-NSO.dtd">
<tp:taxon-treatment xmlns:tp="http://www.plazi.org/taxpub"><tp:treatment-meta><mixed-citation publication-type="journal"><person-group><name><surname>Bond</surname><given-names>Jason E.</given-names></name><name><surname>Godwin</surname><given-names>Rebecca L.</given-names></name></person-group><article-title>Taxonomic revision of the Trapdoor spider genus <italic>Eucteniza</italic> Ausserer (Araneae, Mygalomorphae, Euctenizidae)</article-title><source>Zookeys</source><day>28</day><month>11</month><year>2013</year><volume>2013</volume><issue>356</issue><fpage>31</fpage><lpage>67</lpage><pub-id pub-id-type="doi">10.3897/zookeys.356.6227</pub-id></mixed-citation></tp:treatment-meta><tp:nomenclature><tp:taxon-name>
                        <tp:taxon-name-part taxon-name-part-type="genus">Eucteniza</tp:taxon-name-part>
                        <tp:taxon-name-part taxon-name-part-type="species">chichimeca</tp:taxon-name-part>
                        <object-id xmlns:xlink="http://www.w3.org/1999/xlink" content-type="zoobank" xlink:type="simple">http://zoobank.org/123BAC44-C19D-4131-8A37-9D6E43E8D178</object-id>
                        <object-id xmlns:xlink="http://www.w3.org/1999/xlink" xlink:type="simple">http://species-id.net/wiki/Eucteniza_chichimeca</object-id>
                    </tp:taxon-name><tp:taxon-status xmlns:xlink="http://www.w3.org/1999/xlink" xlink:type="simple">sp. n.</tp:taxon-status><xref>‘The Chichimeca Jonaz Trapdoor Spider’</xref><xref ref-type="fig" rid="F1">Figs 1</xref><xref ref-type="fig" rid="F12">, 53–57</xref></tp:nomenclature><tp:treatment-sec sec-type="Type material"><title>Type material.</title><p>Male holotype (EU010), from Querétaro, Mexico, 20km N Pinal de Amoles, <named-content xmlns:xlink="http://www.w3.org/1999/xlink" content-type="dwc:verbatimCoordinates" xlink:type="simple">21.15, -99.65</named-content><sup>6</sup>, 2227m, coll. W. Russell, J. Greer 5-6.vi.1971. Male holotype deposited in AMNH.</p></tp:treatment-sec><tp:treatment-sec sec-type="Etymology"><title>Etymology.</title><p>The specific epithet is a noun taken in apposition and refers to one of the groups of people that are indigenous to the area around the type locality, the Chichimeca Jonaz.</p></tp:treatment-sec><tp:treatment-sec sec-type="Diagnosis"><title>Diagnosis.</title><p>Male <italic><tp:taxon-name>Eucteniza chichimeca</tp:taxon-name></italic> specimens can be distinguished from all other <italic><tp:taxon-name>Eucteniza</tp:taxon-name></italic> species by virtue of having a tibia I that is swollen distal-dorsally and with numerous small prolateral spines (<xref ref-type="fig" rid="F12">Figs 53</xref>, <xref ref-type="fig" rid="F12">54</xref>, <xref ref-type="fig" rid="F12">57</xref>).</p><fig id="F12" position="float" orientation="portrait"><label>Figures 53–57.</label><caption><p><italic><tp:taxon-name>Eucteniza chichimeca</tp:taxon-name></italic> sp. n. from Querétaro, Mexico, male holotype <bold>53</bold> retrolateral aspect, leg I [832000] <bold>54</bold> prolateral aspect, leg I [831996] <bold>55</bold> retrolateral aspect, leg II [832002] <bold>56</bold> retrolateral aspect, pedipalp [832004] <bold>57</bold> line drawings, leg I retrolateral and prolateral (tibia) aspects.</p></caption><graphic xmlns:xlink="http://www.w3.org/1999/xlink" xlink:href="ZooKeys-356-031-g012.jpg" position="float" orientation="portrait" xlink:type="simple"/></fig></tp:treatment-sec><tp:treatment-sec sec-type="Description of male holotype"><title>Description of male holotype.</title><p><italic>Specimen preparation and condition</italic>. Specimen preserved in 70% EtOH. Pedipalp, legs I, II removed, stored in vial with specimen. Color faded. <italic>General coloration</italic>. Carapace dark reddish brown 2.5YR 2.5/3. Abdomen black 5YR 2.5/1. <italic>Cephalothorax</italic>. Carapace 5.88 long, 4.88 wide, glabrous, without fringe, pars cephalica moderately elevated. Foveal groove procurved. AER straight. PER very slightly recurved. AME and PME subequal. Sternum lightly setose, STRl 3.25, STRw 2.66. Chelicerae with anterior tooth row comprising 7 teeth, posterior margin with patch of approximately 10 small denticles. Palpal endites and labium without cuspules, LBw 1.13, LBl 0.69. Rastellum consists of 6 spines. <italic>Abdomen</italic>. Lightly setose. <italic>Legs</italic>. Leg I: 5.10, 3.00, 3.90, 3.30, 2.35; leg IV: 5.10, 2.00, 4.00, 4.00, 2.60. Scopulae present on legs I, II, lighter on legs III, IV. Leg I spination; TSp &gt;30, TSr 0, TSrd 0 (<xref ref-type="fig" rid="F12">Figs 53</xref>, <xref ref-type="fig" rid="F12">54</xref>, <xref ref-type="fig" rid="F12">57</xref>); Leg II spination <xref ref-type="fig" rid="F12">Fig. 55</xref>. <italic>Pedipalp</italic>. PTw 1.28, PTl 3.16, Bl 1.31 (<xref ref-type="fig" rid="F12">Fig. 56</xref>).</p></tp:treatment-sec><tp:treatment-sec sec-type="Variation"><title>Variation.</title><p>Known only from the type specimen.</p></tp:treatment-sec><tp:treatment-sec sec-type="Description of female"><title>Description of female.</title><p>Known only from the male holotype specimen.</p></tp:treatment-sec><tp:treatment-sec sec-type="Distribution"><title>Distribution.</title><p>Known from the type locality, Querretara, Mexico (<xref ref-type="fig" rid="F1">Fig. 1</xref>).</p></tp:treatment-sec><tp:treatment-sec><!--Section generated to contain objects referenced in tp:taxon-treatment.--><fig id="F1" position="float" orientation="portrait"><label>Figure 1.</label><caption><p>Distribution of known <italic><tp:taxon-name>Eucteniza</tp:taxon-name></italic> species.</p></caption><graphic xmlns:xlink="http://www.w3.org/1999/xlink" xlink:href="ZooKeys-356-031-g001.jpg" position="float" orientation="portrait" xlink:type="simple"/></fig></tp:treatment-sec></tp:taxon-treatment>
