# Supplementary material for: Taxonomic revision of the Trapdoor spider genus Eucteniza Ausserer (Araneae, Mygalomorphae, Euctenizidae)
Source: Zookeys. 2013 Nov 28;(356):31–67. doi: 10.3897/zookeys.356.6227 (PMC3867109; doi:10.3897/zookeys.356.6227)
Supplement: XML Treatment for Eucteniza ronnewtoni [file zookeys.356.6227-treatment13.xml]

<!DOCTYPE tp:taxon-treatment
  PUBLIC "-//TaxonX//DTD Taxonomic Treatment Publishing DTD v0 20100105//EN" "tax-treatment-NSO.dtd">
<tp:taxon-treatment xmlns:tp="http://www.plazi.org/taxpub"><tp:treatment-meta><mixed-citation publication-type="journal"><person-group><name><surname>Bond</surname><given-names>Jason E.</given-names></name><name><surname>Godwin</surname><given-names>Rebecca L.</given-names></name></person-group><article-title>Taxonomic revision of the Trapdoor spider genus <italic>Eucteniza</italic> Ausserer (Araneae, Mygalomorphae, Euctenizidae)</article-title><source>Zookeys</source><day>28</day><month>11</month><year>2013</year><volume>2013</volume><issue>356</issue><fpage>31</fpage><lpage>67</lpage><pub-id pub-id-type="doi">10.3897/zookeys.356.6227</pub-id></mixed-citation></tp:treatment-meta><tp:nomenclature><tp:taxon-name>
                        <tp:taxon-name-part taxon-name-part-type="genus">Eucteniza</tp:taxon-name-part>
                        <tp:taxon-name-part taxon-name-part-type="species">ronnewtoni</tp:taxon-name-part>
                        <object-id xmlns:xlink="http://www.w3.org/1999/xlink" content-type="zoobank" xlink:type="simple">http://zoobank.org/282930D5-1FEF-40EA-B479-EDBE8CEC24A0</object-id>
                        <object-id xmlns:xlink="http://www.w3.org/1999/xlink" xlink:type="simple">http://species-id.net/wiki/Eucteniza_ronnewtoni</object-id>
                    </tp:taxon-name><tp:taxon-status xmlns:xlink="http://www.w3.org/1999/xlink" xlink:type="simple">sp. n.</tp:taxon-status><xref>‘Ron Newton’s Pecos River Trapdoor Spider’</xref><xref ref-type="fig" rid="F1">Figs 1</xref><xref ref-type="fig" rid="F13">, 58–63</xref></tp:nomenclature><tp:treatment-sec sec-type="Type material"><title>Type material.</title><p>Male holotype (EU015), from Val Verde County, Texas, on rocks at bridge on Pecos River, <named-content xmlns:xlink="http://www.w3.org/1999/xlink" content-type="dwc:verbatimCoordinates" xlink:type="simple">29.7079, -101.351</named-content><sup>4</sup>, 396m, coll. J.A. Brubaker, F.J. Moore 2.ix.1968. Male holotype deposited in AMNH. Male paratype (EU080), from Sandy Canyon, 18 rd mi NE of Sauceda, <named-content xmlns:xlink="http://www.w3.org/1999/xlink" content-type="dwc:verbatimCoordinates" xlink:type="simple">29.5550, -103.7933</named-content><sup>1</sup>, 1212m, coll. N.I. Platnick 4.x.2005. Male paratype deposited in AMNH.</p></tp:treatment-sec><tp:treatment-sec sec-type="Etymology"><title>Etymology.</title><p>The specific epithet is a patronym in honor of Dr. Ronald Newton, biologist and Texas native.</p></tp:treatment-sec><tp:treatment-sec sec-type="Diagnosis"><title>Diagnosis.</title><p>Male <italic><tp:taxon-name>Eucteniza ronnewtoni</tp:taxon-name></italic> specimens are similar in appearance to <italic><tp:taxon-name>Eucteniza relata</tp:taxon-name></italic> but have a more slender tibia I that has only a few small spines on the prolateral surface none of which are positioned distally (<xref ref-type="fig" rid="F13">Figs 59</xref>, <xref ref-type="fig" rid="F13">60</xref>, <xref ref-type="fig" rid="F13">63</xref>).</p><fig id="F13" position="float" orientation="portrait"><label>Figures 58–63.</label><caption><p><italic><tp:taxon-name>Eucteniza ronnewtoni</tp:taxon-name></italic> sp. n. from Val Verde County, Texas, male holotype <bold>58</bold> habitus [832090] <bold>59</bold> retrolateral aspect, leg I [832020] <bold>60</bold> prolateral aspect, leg I [832016] <bold>61</bold> retrolateral aspect, leg II [832022] <bold>62</bold> retrolateral aspect, pedipalp [832024] <bold>63</bold> line drawings, leg I retrolateral and prolateral (tibia) aspects.</p></caption><graphic xmlns:xlink="http://www.w3.org/1999/xlink" xlink:href="ZooKeys-356-031-g013.jpg" position="float" orientation="portrait" xlink:type="simple"/></fig></tp:treatment-sec><tp:treatment-sec sec-type="Description of male holotype"><title>Description of male holotype.</title><p><italic>Specimen preparation and condition</italic>. Specimen preserved in 70% EtOH. Multiple legs removed, stored in vial with specimen. Color faded. <italic>General coloration</italic>. Carapace dark reddish brown 2.5YR 2.5/4. Abdomen very dark red 2.5YR 2.5/2. <italic>Cephalothorax</italic>. Carapace 5.44 long, 4.56 wide, glabrous, pars cephalica moderately elevated (<xref ref-type="fig" rid="F13">Fig. 58</xref>). Fringe on posterior margin of light, black setae. Foveal groove deep, procurved. Tubercle absent. AER straight. PER slightly recurved. AME slightly larger in diameter than PME. Sternum lightly setose, STRl 3.41, STRw 2.91. Posterior sternal sigilla very large, not quite contiguous, medial anterior sigilla pair moderate in size, offset from margin, anterior pair not visible. Chelicerae with anterior tooth row comprising 5 large teeth, posterior margin with single row of 4 small teeth. Palpal endites with numerous cuspules across endite face, labium with 15 small cuspules, LBw 1.13, LBl 0.84. Rastellum consists of 8 small spines. <italic>Abdomen</italic>. Moderately setose. <italic>Legs</italic>. Leg I: 5.31, 2.40, 3.88, 3.68, 2.28; leg IV: 5.00, 1.88, 2.50, 3.28, 2.81. Light scopulae on legs I-IV. Tarsus I with wide band of 12 trichobothria. Leg I spination pattern; TSp 4, TSr 0, TSrd 0 (<xref ref-type="fig" rid="F13">Figs 59</xref>, <xref ref-type="fig" rid="F13">60</xref>, <xref ref-type="fig" rid="F13">63</xref>); Leg II spination <xref ref-type="fig" rid="F13">Fig. 61</xref>. <italic>Pedipalp</italic>. PTw 1.31, PTl 2.94, Bl 1.58 (<xref ref-type="fig" rid="F13">Fig. 62</xref>). Embolus arises sharply from bulb and tapers quickly, slightly flared at tip.</p></tp:treatment-sec><tp:treatment-sec sec-type="Variation"><title>Variation.</title><p>Known only from the type specimens.</p></tp:treatment-sec><tp:treatment-sec sec-type="Description of female"><title>Description of female.</title><p>Known only from the male type specimens.</p></tp:treatment-sec><tp:treatment-sec sec-type="Distribution"><title>Distribution.</title><p>Known from the type locality, Pecos River, Val Verde Co., Texas (<xref ref-type="fig" rid="F1">Fig. 1</xref>).</p></tp:treatment-sec><tp:treatment-sec><!--Section generated to contain objects referenced in tp:taxon-treatment.--><fig id="F1" position="float" orientation="portrait"><label>Figure 1.</label><caption><p>Distribution of known <italic><tp:taxon-name>Eucteniza</tp:taxon-name></italic> species.</p></caption><graphic xmlns:xlink="http://www.w3.org/1999/xlink" xlink:href="ZooKeys-356-031-g001.jpg" position="float" orientation="portrait" xlink:type="simple"/></fig></tp:treatment-sec></tp:taxon-treatment>
