# Supplementary material for: Taxonomic revision of the Trapdoor spider genus Eucteniza Ausserer (Araneae, Mygalomorphae, Euctenizidae)
Source: Zookeys. 2013 Nov 28;(356):31–67. doi: 10.3897/zookeys.356.6227 (PMC3867109; doi:10.3897/zookeys.356.6227)
Supplement: XML Treatment for Eucteniza hidalgo [file zookeys.356.6227-treatment14.xml]

<!DOCTYPE tp:taxon-treatment
  PUBLIC "-//TaxonX//DTD Taxonomic Treatment Publishing DTD v0 20100105//EN" "tax-treatment-NSO.dtd">
<tp:taxon-treatment xmlns:tp="http://www.plazi.org/taxpub"><tp:treatment-meta><mixed-citation publication-type="journal"><person-group><name><surname>Bond</surname><given-names>Jason E.</given-names></name><name><surname>Godwin</surname><given-names>Rebecca L.</given-names></name></person-group><article-title>Taxonomic revision of the Trapdoor spider genus <italic>Eucteniza</italic> Ausserer (Araneae, Mygalomorphae, Euctenizidae)</article-title><source>Zookeys</source><day>28</day><month>11</month><year>2013</year><volume>2013</volume><issue>356</issue><fpage>31</fpage><lpage>67</lpage><pub-id pub-id-type="doi">10.3897/zookeys.356.6227</pub-id></mixed-citation></tp:treatment-meta><tp:nomenclature><tp:taxon-name>
                        <tp:taxon-name-part taxon-name-part-type="genus">Eucteniza</tp:taxon-name-part>
                        <tp:taxon-name-part taxon-name-part-type="species">hidalgo</tp:taxon-name-part>
                        <object-id xmlns:xlink="http://www.w3.org/1999/xlink" content-type="zoobank" xlink:type="simple">http://zoobank.org/57B349E5-04EC-4D8E-A609-FEC414FB015B</object-id>
                        <object-id xmlns:xlink="http://www.w3.org/1999/xlink" xlink:type="simple">http://species-id.net/wiki/Eucteniza_hidalgo</object-id>
                    </tp:taxon-name><tp:taxon-status xmlns:xlink="http://www.w3.org/1999/xlink" xlink:type="simple">sp. n.</tp:taxon-status><xref>‘The Hidalgo Trapdoor Spider’</xref><xref ref-type="fig" rid="F1">Figs 1</xref><xref ref-type="fig" rid="F14">, 64–68</xref></tp:nomenclature><tp:treatment-sec sec-type="Type material"><title>Type material.</title><p>Male holotype (EU047), from Hidalgo, Mexico. <named-content xmlns:xlink="http://www.w3.org/1999/xlink" content-type="dwc:verbatimCoordinates" xlink:type="simple">20.6649, -99.0098</named-content><sup>8</sup>, 1509m, coll. T.C. Kaspar 2.viii.1973; deposited in AMNH.</p></tp:treatment-sec><tp:treatment-sec sec-type="Etymology"><title>Etymology.</title><p>The specific epithet is a noun taken in apposition and is in reference to the type locality in the state of Hidalgo, also used in reference to a person of noble or generous spirit.</p></tp:treatment-sec><tp:treatment-sec sec-type="Diagnosis"><title>Diagnosis.</title><p>The male <italic><tp:taxon-name>Eucteniza hidalgo</tp:taxon-name></italic> specimen differs from all other <italic><tp:taxon-name>Eucteniza</tp:taxon-name></italic> species by virtue of having an extensive prolateral tibia I spine patch, ventral metatarsus microspines, and a sub-dorsal row of spines on the prolateral surface of tibia II (<xref ref-type="fig" rid="F14">Figs 64–68</xref>).</p><fig id="F14" position="float" orientation="portrait"><label>Figures 64–68.</label><caption><p><italic><tp:taxon-name>Eucteniza hidalgo</tp:taxon-name></italic> sp. n. from Hidalgo, Mexico, male holotype <bold>64</bold> retrolateral aspect, right leg I [832026] <bold>65</bold> prolateral aspect, right leg I [832030] <bold>66</bold> prolateral aspect, right leg II [832032] <bold>67</bold> retrolateral aspect, pedipalp [832034] <bold>68</bold> line drawings, right leg I retrolateral and prolateral (tibia) aspects, right leg II prolateral aspect of tibia.</p></caption><graphic xmlns:xlink="http://www.w3.org/1999/xlink" xlink:href="ZooKeys-356-031-g014.jpg" position="float" orientation="portrait" xlink:type="simple"/></fig></tp:treatment-sec><tp:treatment-sec sec-type="Description of male holotype"><title>Description of male holotype.</title><p><italic>Specimen preparation and condition</italic>. Specimen preserved in 70% EtOH. Multiple legs removed, stored in vial with specimen. Color faded. <italic>General coloration</italic>. Carapace dark reddish brown 2.5YR 2.5/4. Abdomen dark yellowish brown 10YR 4/6. <italic>Cephalothorax</italic>. Carapace 8.576 long, 7.263 wide, glabrous to sparsely setose posteriorly, pars cephalica very slightly elevated. Fringe on posterior margin with light, black setae. Foveal groove deep, procurved. Tubercle absent. AER very slightly procurved. PER slightly recurved. AME slightly larger in diameter than PME. Sternum setose, STRl 4.804, STRw 4.360. Posterior sternal sigilla very large, not quite contiguous, medial anterior sigilla pair moderate in size and marginal, anterior pair very small and marginal. Chelicerae with anterior tooth row comprising 8 large teeth, posterior margin with single row of 3 small teeth surrounded in small denticles. Palpal endites without cuspules across endite face, labium also without cuspules, LBw 1.457, LBl 0.938. Rastellum consists of 4 spines on a mound. <italic>Abdomen</italic>. Moderately setose. <italic>Legs</italic>. Leg I: 7.759, 4.371, 5.864, 5.384, 3.528; leg IV: 8.193, 4.059, 7.183, 7.257, 4.683. Light scopulae on legs I-II. Tarsus I with wide band of 10 trichobothria. Leg I spination pattern; TSp 34, TSr 0, TSrd 0 (<xref ref-type="fig" rid="F14">Figs 64</xref>, <xref ref-type="fig" rid="F14">65</xref>, <xref ref-type="fig" rid="F14">68</xref>); Leg II spination pattern <xref ref-type="fig" rid="F14">Figs 66</xref>, <xref ref-type="fig" rid="F14">68</xref>. <italic>Pedipalp</italic>. PTw 2.044, PTl 4.104, Bl 1.704. Embolus arises sharply from bulb and tapers quickly, slightly geniculate at tip (<xref ref-type="fig" rid="F14">Fig. 67</xref>).</p></tp:treatment-sec><tp:treatment-sec sec-type="Variation"><title>Variation.</title><p>Known only from the type specimen.</p></tp:treatment-sec><tp:treatment-sec sec-type="Description of female"><title>Description of female.</title><p>Known only from the male holotype specimen.</p></tp:treatment-sec><tp:treatment-sec sec-type="Distribution"><title>Distribution.</title><p>Known only from the type locality, Hidalgo, Mexico.</p></tp:treatment-sec><tp:treatment-sec><!--Section generated to contain objects referenced in tp:taxon-treatment.--><fig id="F1" position="float" orientation="portrait"><label>Figure 1.</label><caption><p>Distribution of known <italic><tp:taxon-name>Eucteniza</tp:taxon-name></italic> species.</p></caption><graphic xmlns:xlink="http://www.w3.org/1999/xlink" xlink:href="ZooKeys-356-031-g001.jpg" position="float" orientation="portrait" xlink:type="simple"/></fig></tp:treatment-sec></tp:taxon-treatment>
