# Supplementary material for: Taxonomic revision of the Trapdoor spider genus Eucteniza Ausserer (Araneae, Mygalomorphae, Euctenizidae)
Source: Zookeys. 2013 Nov 28;(356):31–67. doi: 10.3897/zookeys.356.6227 (PMC3867109; doi:10.3897/zookeys.356.6227)
Supplement: XML Treatment for Eucteniza golondrina [file zookeys.356.6227-treatment15.xml]

<!DOCTYPE tp:taxon-treatment
  PUBLIC "-//TaxonX//DTD Taxonomic Treatment Publishing DTD v0 20100105//EN" "tax-treatment-NSO.dtd">
<tp:taxon-treatment xmlns:tp="http://www.plazi.org/taxpub"><tp:treatment-meta><mixed-citation publication-type="journal"><person-group><name><surname>Bond</surname><given-names>Jason E.</given-names></name><name><surname>Godwin</surname><given-names>Rebecca L.</given-names></name></person-group><article-title>Taxonomic revision of the Trapdoor spider genus <italic>Eucteniza</italic> Ausserer (Araneae, Mygalomorphae, Euctenizidae)</article-title><source>Zookeys</source><day>28</day><month>11</month><year>2013</year><volume>2013</volume><issue>356</issue><fpage>31</fpage><lpage>67</lpage><pub-id pub-id-type="doi">10.3897/zookeys.356.6227</pub-id></mixed-citation></tp:treatment-meta><tp:nomenclature><tp:taxon-name>
                        <tp:taxon-name-part taxon-name-part-type="genus">Eucteniza</tp:taxon-name-part>
                        <tp:taxon-name-part taxon-name-part-type="species">golondrina</tp:taxon-name-part>
                        <object-id xmlns:xlink="http://www.w3.org/1999/xlink" content-type="zoobank" xlink:type="simple">http://zoobank.org/052429B4-EAE8-49D8-9FB4-C62128BAE9FE</object-id>
                        <object-id xmlns:xlink="http://www.w3.org/1999/xlink" xlink:type="simple">http://species-id.net/wiki/Eucteniza_golondrina</object-id>
                    </tp:taxon-name><tp:taxon-status xmlns:xlink="http://www.w3.org/1999/xlink" xlink:type="simple">sp. n.</tp:taxon-status><xref>‘The Golondrina Trapdoor Spider’</xref><xref ref-type="fig" rid="F1">Figs 1</xref><xref ref-type="fig" rid="F15">, 69–73</xref></tp:nomenclature><tp:treatment-sec sec-type="Type material"><title>Type material.</title><p>Male holotype (UMM117) from Sótano de las Golondrinas, Aquismón, San Luis Potosí, Mexico, <named-content xmlns:xlink="http://www.w3.org/1999/xlink" content-type="dwc:verbatimCoordinates" xlink:type="simple">21.6263, -99.0292</named-content><sup>4</sup>, elev. 164m, coll. A. G. Grubbs xi.1987, deposited in AMNH.</p></tp:treatment-sec><tp:treatment-sec sec-type="Etymology"><title>Etymology.</title><p>The specific epithet is a noun taken in apposition and is in reference to the type locality Sótano de las Golondrinas (= Cave of Swallows).</p></tp:treatment-sec><tp:treatment-sec sec-type="Diagnosis"><title>Diagnosis.</title><p>The male <italic><tp:taxon-name>Eucteniza golondrina</tp:taxon-name></italic> type specimen differs from all other species of <italic><tp:taxon-name>Eucteniza</tp:taxon-name></italic> by virtue of a distinct leg I morphology that includes a unique group of distal spines on the ventral surface of metatarsus I (<xref ref-type="fig" rid="F15">Figs 69</xref>, <xref ref-type="fig" rid="F15">70</xref>, <xref ref-type="fig" rid="F15">73</xref>); the palpal tibia of <italic><tp:taxon-name>Eucteniza golondrina</tp:taxon-name></italic> also has a retrolateral distal row of spines that is lacking in all other known species (<xref ref-type="fig" rid="F15">Figs 72</xref>, <xref ref-type="fig" rid="F15">73</xref>).</p><fig id="F15" position="float" orientation="portrait"><label>Figures 69–73.</label><caption><p><italic><tp:taxon-name>Eucteniza golondrina</tp:taxon-name></italic> sp. n. from San Luis Potosí, Mexico, male holotype <bold>69</bold> retrolateral aspect, leg I [832104] <bold>70</bold> prolateral aspect, leg I [832100] <bold>71</bold> retrolateral aspect, leg II [832108] <bold>72</bold> retrolateral aspect, pedipalp [832106] <bold>73</bold> line drawings, leg I retrolateral and prolateral (tibia) aspects; retrolateral aspect, palpal tibia.</p></caption><graphic xmlns:xlink="http://www.w3.org/1999/xlink" xlink:href="ZooKeys-356-031-g015.jpg" position="float" orientation="portrait" xlink:type="simple"/></fig></tp:treatment-sec><tp:treatment-sec sec-type="Description of male holotype"><title>Description of male holotype.</title><p><italic>Specimen preparation and condition</italic>. Specimen preserved in 70% EtOH. Pedipalp, legs I, II removed, stored in vial with specimen. Color faded. <italic>General coloration</italic>. Carapace dark reddish brown 2.5YR 2.5/4. Abdomen black 10YR 2/1. <italic>Cephalothorax</italic>. Carapace 8.478 long, 7.437 wide, sparsely setose, few heavy setae posteriorly, pars cephalica slightly elevated. Fringe of sparse, heavy setae at posterior corners of carapace. Foveal groove deep, procurved. Tubercle absent. AER straight. PER straight. AME slightly larger in diameter than PME. Sternum moderately setose, STRl 4.695, STRw 3.874. Posterior sternal sigilla very large, not contiguous, tapering posteriorly, anterior sigilla pairs small and marginal. Chelicerae with anterior tooth row comprising 11 large teeth, posterior margin with single row of 14 small teeth. Palpal endites with few cuspules across endite face, labium lacking cuspules, LBw 1.377, LBl 0.758. Rastellum consists of 4 small spines. <italic>Abdomen</italic>. Moderately setose. <italic>Legs</italic>. Leg I: 8.354, 4.595, 6.006, 5.792, 3.034; leg IV: 8.586, 4.081, 6.970, 7.841, 4.161. Dense scopulae on legs I-II. Tarsus I with wide band of approximately 23 trichobothria. Leg I spination pattern; TSp 8, TSr 0, TSrd 0 (<xref ref-type="fig" rid="F15">Figs 69</xref>, <xref ref-type="fig" rid="F15">70</xref>, <xref ref-type="fig" rid="F15">73</xref>); Leg II spination <xref ref-type="fig" rid="F15">Fig. 71</xref>. <italic>Pedipalp</italic>. PTw 1.877, PTl 3.729, Bl 1.556. Embolus arises sharply from bulb and tapers quickly, geniculate at tip (<xref ref-type="fig" rid="F15">Fig. 72</xref>); unique retrolateral distal row of tibial spines (<xref ref-type="fig" rid="F15">Figs 72</xref>, <xref ref-type="fig" rid="F15">73</xref>).</p></tp:treatment-sec><tp:treatment-sec sec-type="Variation"><title>Variation.</title><p>Known only from the type specimen.</p></tp:treatment-sec><tp:treatment-sec sec-type="Description of female"><title>Description of female.</title><p>Known only from the male holotype specimen.</p></tp:treatment-sec><tp:treatment-sec sec-type="Distribution"><title>Distribution.</title><p>Known only from the type locality, San Luis Potosí, Mexico.</p></tp:treatment-sec><tp:treatment-sec><!--Section generated to contain objects referenced in tp:taxon-treatment.--><fig id="F1" position="float" orientation="portrait"><label>Figure 1.</label><caption><p>Distribution of known <italic><tp:taxon-name>Eucteniza</tp:taxon-name></italic> species.</p></caption><graphic xmlns:xlink="http://www.w3.org/1999/xlink" xlink:href="ZooKeys-356-031-g001.jpg" position="float" orientation="portrait" xlink:type="simple"/></fig></tp:treatment-sec></tp:taxon-treatment>
