# Supplementary material for: Taxonomic revision of the Trapdoor spider genus Eucteniza Ausserer (Araneae, Mygalomorphae, Euctenizidae)
Source: Zookeys. 2013 Nov 28;(356):31–67. doi: 10.3897/zookeys.356.6227 (PMC3867109; doi:10.3897/zookeys.356.6227)
Supplement: XML Treatment for Eucteniza panchovillai [file zookeys.356.6227-treatment16.xml]

<!DOCTYPE tp:taxon-treatment
  PUBLIC "-//TaxonX//DTD Taxonomic Treatment Publishing DTD v0 20100105//EN" "tax-treatment-NSO.dtd">
<tp:taxon-treatment xmlns:tp="http://www.plazi.org/taxpub"><tp:treatment-meta><mixed-citation publication-type="journal"><person-group><name><surname>Bond</surname><given-names>Jason E.</given-names></name><name><surname>Godwin</surname><given-names>Rebecca L.</given-names></name></person-group><article-title>Taxonomic revision of the Trapdoor spider genus <italic>Eucteniza</italic> Ausserer (Araneae, Mygalomorphae, Euctenizidae)</article-title><source>Zookeys</source><day>28</day><month>11</month><year>2013</year><volume>2013</volume><issue>356</issue><fpage>31</fpage><lpage>67</lpage><pub-id pub-id-type="doi">10.3897/zookeys.356.6227</pub-id></mixed-citation></tp:treatment-meta><tp:nomenclature><tp:taxon-name>
                        <tp:taxon-name-part taxon-name-part-type="genus">Eucteniza</tp:taxon-name-part>
                        <tp:taxon-name-part taxon-name-part-type="species">panchovillai</tp:taxon-name-part>
                        <object-id xmlns:xlink="http://www.w3.org/1999/xlink" content-type="zoobank" xlink:type="simple">http://zoobank.org/016EFBFF-8C22-45B6-B3DA-55864B5F6248</object-id>
                        <object-id xmlns:xlink="http://www.w3.org/1999/xlink" xlink:type="simple">http://species-id.net/wiki/Eucteniza_panchovillai</object-id>
                    </tp:taxon-name><tp:taxon-status xmlns:xlink="http://www.w3.org/1999/xlink" xlink:type="simple">sp. n.</tp:taxon-status><xref>‘Pancho Villa’s Trapdoor Spider’</xref><xref ref-type="fig" rid="F1">Figs 1</xref><xref ref-type="fig" rid="F16">, 74</xref></tp:nomenclature><tp:treatment-sec sec-type="Type material"><title>Type material.</title><p>Female holotype (EU060) and paratype (EU068), from San Juan del Rio, Durango, Mexico, <named-content xmlns:xlink="http://www.w3.org/1999/xlink" content-type="dwc:verbatimCoordinates" xlink:type="simple">24.7833, -104.4500</named-content><sup>5</sup>, 1789m, coll. W. Gertsch 1.viii.1947. Female holotype deposited in AMNH.</p></tp:treatment-sec><tp:treatment-sec sec-type="Etymology"><title>Etymology.</title><p>The specific epithet is a patronym named for Mexican historical figure Pancho Villa.</p></tp:treatment-sec><tp:treatment-sec sec-type="Diagnosis"><title>Diagnosis.</title><p>Female specimens of <italic><tp:taxon-name>Eucteniza panchovillai</tp:taxon-name></italic> can be distinguished from all other known species by having spermathecae that comprise a long lateral extension and a slender stalk that curves distally into a small terminal bulb; all other species have shorter thicker stalks that do not curve distally and terminate in a larger bulb that exceeds the stalk diameter (<xref ref-type="fig" rid="F16">Fig. 74</xref>).</p><fig id="F16" position="float" orientation="portrait"><label>Figures 74, 75.</label><caption><p><bold>74, 75</bold> cleared spermathecae, scale bar = 0.1mm <bold>74</bold> <italic><tp:taxon-name>Eucteniza panchovillai</tp:taxon-name></italic> sp. n. female holotype from Durango, Mexico [832095] <bold>75</bold> <italic><tp:taxon-name>Eucteniza rosalia</tp:taxon-name></italic> sp. n. female holotype from Baja California Sur, Mexico [832097].</p></caption><graphic xmlns:xlink="http://www.w3.org/1999/xlink" xlink:href="ZooKeys-356-031-g016.jpg" position="float" orientation="portrait" xlink:type="simple"/></fig></tp:treatment-sec><tp:treatment-sec sec-type="Description of female holotype"><title>Description of female holotype.</title><p><italic>Specimen preparation and condition</italic>. Specimen preserved in 70% EtOH. Color faded. <italic>Color</italic>. Carapace yellowish red 5YR 4/6. Abdomen yellowish brown 10YR 5/6. <italic>Cephalothorax</italic>. Carapace 8.827 long, 8.064 wide, sparsely setose. Fringe absent. Foveal groove deep and procurved. Tubercle absent. AER procurved, PER slightly recurved. AME slightly larger in diameter than PME. Sternum moderately setose, STRl 5.364, STRw 5.318. Posterior sigilla large and nearly contiguous and irregular in shape, medial pair of anterior sigilla moderate in size and inset, nearly contiguous with posterior pair, anterior pair small and marginal. Chelicerae with anterior tooth row armed with 7 teeth with posterior margin comprising a long patch of many small denticles. Palpal cuspules numerous and widespread across endites; labium with 7 cuspules, LBw 2.033, LBl 1.446. Rastellum consists of 9 spines positioned on a small mound. <italic>Walking legs</italic>. Leg I 20.557 long. Tarsus I with 8 trichobothria clustered proximally. Legs I, II with dense scopulae. PTLs 64, TBs 19. Preening combs present. Spermathecae with enlarged laterally extended base, curved distally, terminal bulb width subequal to stalk (<xref ref-type="fig" rid="F16">Fig. 74</xref>).</p></tp:treatment-sec><tp:treatment-sec sec-type="Variation"><title>Variation</title><p><bold>(3).</bold> Cl 8.01-9.87, 9.07±0.31; Cw 7.06-8.59, 8.12±0.27; STRl 4.52-5.8, 5.37±0.22; STRw 4.55-5.58, 5.24±0.19; LBw 1.66-2.25, 1.92±0.11; LBl 1.17-1.54, 1.31±0.07; Leg I: 18.61-21.79, 20.47±0.56; ANTd 7-9, 8.2±0.37; PTLs 25-38, 32±2.43; TBs 12-22, 15.6±1.94.</p></tp:treatment-sec><tp:treatment-sec sec-type="Description of male"><title>Description of male.</title><p>Known only from the female type specimens.</p></tp:treatment-sec><tp:treatment-sec sec-type="Additional material examined"><title>Additional material examined.</title><p><bold>Mexico: Durango:</bold> San Juan del Rio, <named-content xmlns:xlink="http://www.w3.org/1999/xlink" content-type="dwc:verbatimCoordinates" xlink:type="simple">24.7833, -104.4500</named-content><sup>5</sup>, 1789m, W Gertsch 1.viii.1947 [EU060, 068, 4♀, AMNH].</p></tp:treatment-sec><tp:treatment-sec sec-type="Distribution"><title>Distribution.</title><p>Known only from the type locality, Durango, Mexico.</p></tp:treatment-sec><tp:treatment-sec><!--Section generated to contain objects referenced in tp:taxon-treatment.--><fig id="F1" position="float" orientation="portrait"><label>Figure 1.</label><caption><p>Distribution of known <italic><tp:taxon-name>Eucteniza</tp:taxon-name></italic> species.</p></caption><graphic xmlns:xlink="http://www.w3.org/1999/xlink" xlink:href="ZooKeys-356-031-g001.jpg" position="float" orientation="portrait" xlink:type="simple"/></fig></tp:treatment-sec></tp:taxon-treatment>
