# Supplementary material for: Taxonomic revision of the Trapdoor spider genus Eucteniza Ausserer (Araneae, Mygalomorphae, Euctenizidae)
Source: Zookeys. 2013 Nov 28;(356):31–67. doi: 10.3897/zookeys.356.6227 (PMC3867109; doi:10.3897/zookeys.356.6227)
Supplement: XML Treatment for Eucteniza rosalia [file zookeys.356.6227-treatment17.xml]

<!DOCTYPE tp:taxon-treatment
  PUBLIC "-//TaxonX//DTD Taxonomic Treatment Publishing DTD v0 20100105//EN" "tax-treatment-NSO.dtd">
<tp:taxon-treatment xmlns:tp="http://www.plazi.org/taxpub"><tp:treatment-meta><mixed-citation publication-type="journal"><person-group><name><surname>Bond</surname><given-names>Jason E.</given-names></name><name><surname>Godwin</surname><given-names>Rebecca L.</given-names></name></person-group><article-title>Taxonomic revision of the Trapdoor spider genus <italic>Eucteniza</italic> Ausserer (Araneae, Mygalomorphae, Euctenizidae)</article-title><source>Zookeys</source><day>28</day><month>11</month><year>2013</year><volume>2013</volume><issue>356</issue><fpage>31</fpage><lpage>67</lpage><pub-id pub-id-type="doi">10.3897/zookeys.356.6227</pub-id></mixed-citation></tp:treatment-meta><tp:nomenclature><tp:taxon-name>
                        <tp:taxon-name-part taxon-name-part-type="genus">Eucteniza</tp:taxon-name-part>
                        <tp:taxon-name-part taxon-name-part-type="species">rosalia</tp:taxon-name-part>
                        <object-id xmlns:xlink="http://www.w3.org/1999/xlink" content-type="zoobank" xlink:type="simple">http://zoobank.org/8DE1B8F8-0C9F-4D82-A81A-1700C90549B4</object-id>
                        <object-id xmlns:xlink="http://www.w3.org/1999/xlink" xlink:type="simple">http://species-id.net/wiki/Eucteniza_rosalia</object-id>
                    </tp:taxon-name><tp:taxon-status xmlns:xlink="http://www.w3.org/1999/xlink" xlink:type="simple">sp. n.</tp:taxon-status><xref>‘The Río de Santa Rosalía Trapdoor spider’</xref><xref ref-type="fig" rid="F1">Figs 1</xref><xref ref-type="fig" rid="F16">, 75</xref></tp:nomenclature><tp:treatment-sec sec-type="Type material"><title>Type material.</title><p>Female holotype (EU101), Mulegé, Baja California Sur, Mexico, <named-content xmlns:xlink="http://www.w3.org/1999/xlink" content-type="dwc:verbatimCoordinates" xlink:type="simple">26.8905, -111.981</named-content><sup>5</sup>, 10m, coll. V. Roth 26.i.1965, deposited in AMNH.</p></tp:treatment-sec><tp:treatment-sec sec-type="Etymology"><title>Etymology.</title><p>The specific epithet is a noun taken in apposition and is in reference to the Río de Santa Rosalía near the type locality.</p></tp:treatment-sec><tp:treatment-sec sec-type="Diagnosis"><title>Diagnosis.</title><p><italic><tp:taxon-name>Eucteniza rosalia</tp:taxon-name></italic> can be distinguished from other known Baja California taxa for which females are known by having a pronounced spermathecal lateral base extension by having a distally squared bulb (<xref ref-type="fig" rid="F16">Fig. 75</xref>) as opposed to rounded. The spermathecal stalk in <italic><tp:taxon-name>Eucteniza diablo</tp:taxon-name></italic> is noticeably shorter and lacks a distinct lateral basal extension (<xref ref-type="fig" rid="F8">Fig. 36</xref>).</p></tp:treatment-sec><tp:treatment-sec sec-type="Description of female holotype"><title>Description of female holotype.</title><p><italic>Specimen preparation and condition</italic>. Specimen preserved in 70% EtOH; color likely faded. <italic>Color</italic>. Carapace dark reddish brown 5YR 3/4. Abdomen dark yellowish brown 10YR 4/4. <italic>Cephalothorax</italic>. Carapace 5.332 long, 4.666 wide, sparsely setose. Fringe absent. Foveal groove deep and procurved. Tubercle absent. AER procurved, PER recurved. AME very slightly larger in diameter than PME. Sternum moderately setose, STRl 3.124, STRw 2.969. Posterior sigilla large and not contiguous, medial pair of anterior sigilla moderate in size and inset, anterior pair small and marginal. Chelicerae anterior tooth row armed with 6 teeth with posterior margin comprising a row of 9 small denticles. Palpal cuspules numerous and widespread across endites; labium with 11 cuspules, LBw 1.033, LBl 0.855. Rastellum consists of 7 spines positioned on a small mound. <italic>Walking legs</italic>. Leg I 11.219 long. Tarsus I with 10 trichobothria clustered proximally. Legs I, II with dense scopulae. PTLs 20, TBs 12. Preening combs absent. Spermathecae with moderately sized lateral base, terminal bulb square (<xref ref-type="fig" rid="F16">Fig. 75</xref>).</p></tp:treatment-sec><tp:treatment-sec sec-type="Variation"><title>Variation.</title><p>Known only from type specimen.</p></tp:treatment-sec><tp:treatment-sec sec-type="Description of male"><title>Description of male.</title><p>Known only from the female type specimens.</p></tp:treatment-sec><tp:treatment-sec sec-type="Distribution"><title>Distribution.</title><p>Known only from the type locality, Baja California Sur, Mexico.</p></tp:treatment-sec><tp:treatment-sec><!--Section generated to contain objects referenced in tp:taxon-treatment.--><fig id="F1" position="float" orientation="portrait"><label>Figure 1.</label><caption><p>Distribution of known <italic><tp:taxon-name>Eucteniza</tp:taxon-name></italic> species.</p></caption><graphic xmlns:xlink="http://www.w3.org/1999/xlink" xlink:href="ZooKeys-356-031-g001.jpg" position="float" orientation="portrait" xlink:type="simple"/></fig><fig id="F16" position="float" orientation="portrait"><label>Figures 74, 75.</label><caption><p><bold>74, 75</bold> cleared spermathecae, scale bar = 0.1mm <bold>74</bold> <italic><tp:taxon-name>Eucteniza panchovillai</tp:taxon-name></italic> sp. n. female holotype from Durango, Mexico [832095] <bold>75</bold> <italic><tp:taxon-name>Eucteniza rosalia</tp:taxon-name></italic> sp. n. female holotype from Baja California Sur, Mexico [832097].</p></caption><graphic xmlns:xlink="http://www.w3.org/1999/xlink" xlink:href="ZooKeys-356-031-g016.jpg" position="float" orientation="portrait" xlink:type="simple"/></fig><fig id="F8" position="float" orientation="portrait"><label>Figures 31–36.</label><caption><p><italic><tp:taxon-name>Eucteniza diablo</tp:taxon-name></italic> sp. n. from Mexico, Baja California Surmale holotype and female paratype <bold>31–35</bold> male specimen <bold>31</bold> retrolateral aspect, leg I [832074] <bold>32</bold> prolateral aspect, leg I [832070] <bold>33</bold> prolateral aspect, right leg II [832076] <bold>34</bold> retrolateral aspect, pedipalp [832078] <bold>35</bold> line drawings, leg I retrolateral and prolateral (tibia) aspects <bold>36</bold> cleared spermathecae, scale bar = 0.1mm [832098].</p></caption><graphic xmlns:xlink="http://www.w3.org/1999/xlink" xlink:href="ZooKeys-356-031-g008.jpg" position="float" orientation="portrait" xlink:type="simple"/></fig></tp:treatment-sec></tp:taxon-treatment>
